# Supplementary material for: The Evolving Faces of the SARS-CoV-2 Genome
Source: Viruses. 2021 Sep 3;13(9):1764. doi: 10.3390/v13091764 (PMC8472651; doi:10.3390/v13091764)
Supplement: Supplementary file 1 [file viruses-13-01764-s001.zip]

Archive with 2 entries (2 files):
- FileS1_Gallery_of_Expression_Portrats_in_Pangolin.pdf
- FileS2_annotation_of_the_SARS_genome.csv
