# Supplementary material for: The Evolving Faces of the SARS-CoV-2 Genome
Source: Viruses. 2021 Sep 3;13(9):1764. doi: 10.3390/v13091764 (PMC8472651; doi:10.3390/v13091764)
Supplement: Supplementary file 1 [file viruses-13-01764-s001.zip › FileS2_annotation_of_the_SARS_genome.csv]

seq.pos	pos.gene	gene	nucleotide	amino	amino.pos	SOM	SOM.spot
1	NA	intergenic	A	NA	NA	NA	NA
2	NA	intergenic	T	NA	NA	NA	NA
3	NA	intergenic	T	NA	NA	NA	NA
4	NA	intergenic	A	NA	NA	NA	NA
5	NA	intergenic	A	NA	NA	NA	NA
6	NA	intergenic	A	NA	NA	NA	NA
7	NA	intergenic	G	NA	NA	NA	NA
8	NA	intergenic	G	NA	NA	NA	NA
9	NA	intergenic	T	NA	NA	NA	NA
10	NA	intergenic	T	NA	NA	1	NA
11	NA	intergenic	T	NA	NA	NA	NA
12	NA	intergenic	A	NA	NA	1	B
13	NA	intergenic	T	NA	NA	1	E
14	NA	intergenic	A	NA	NA	NA	NA
15	NA	intergenic	C	NA	NA	NA	NA
16	NA	intergenic	C	NA	NA	NA	NA
17	NA	intergenic	T	NA	NA	NA	NA
18	NA	intergenic	T	NA	NA	NA	NA
19	NA	intergenic	C	NA	NA	1	E
20	NA	intergenic	C	NA	NA	NA	NA
21	NA	intergenic	C	NA	NA	1	NA
22	NA	intergenic	A	NA	NA	NA	NA
23	NA	intergenic	G	NA	NA	NA	NA
24	NA	intergenic	G	NA	NA	NA	NA
25	NA	intergenic	T	NA	NA	1	NA
26	NA	intergenic	A	NA	NA	NA	NA
27	NA	intergenic	A	NA	NA	NA	NA
28	NA	intergenic	C	NA	NA	NA	NA
29	NA	intergenic	A	NA	NA	NA	NA
30	NA	intergenic	A	NA	NA	NA	NA
31	NA	intergenic	A	NA	NA	NA	NA
32	NA	intergenic	C	NA	NA	NA	NA
33	NA	intergenic	C	NA	NA	NA	NA
34	NA	intergenic	A	NA	NA	1	NA
35	NA	intergenic	A	NA	NA	1	NA
36	NA	intergenic	C	NA	NA	1	NA
37	NA	intergenic	C	NA	NA	1	NA
38	NA	intergenic	A	NA	NA	1	NA
39	NA	intergenic	A	NA	NA	NA	NA
40	NA	intergenic	C	NA	NA	NA	NA
41	NA	intergenic	T	NA	NA	NA	NA
42	NA	intergenic	T	NA	NA	1	NA
43	NA	intergenic	T	NA	NA	NA	NA
44	NA	intergenic	C	NA	NA	1	NA
45	NA	intergenic	G	NA	NA	NA	NA
46	NA	intergenic	A	NA	NA	NA	NA
47	NA	intergenic	T	NA	NA	NA	NA
48	NA	intergenic	C	NA	NA	NA	NA
49	NA	intergenic	T	NA	NA	NA	NA
50	NA	intergenic	C	NA	NA	NA	NA
51	NA	intergenic	T	NA	NA	NA	NA
52	NA	intergenic	T	NA	NA	NA	NA
53	NA	intergenic	G	NA	NA	NA	NA
54	NA	intergenic	T	NA	NA	NA	NA
55	NA	intergenic	A	NA	NA	NA	NA
56	NA	intergenic	G	NA	NA	NA	NA
57	NA	intergenic	A	NA	NA	NA	NA
58	NA	intergenic	T	NA	NA	NA	NA
59	NA	intergenic	C	NA	NA	NA	NA
60	NA	intergenic	T	NA	NA	NA	NA
61	NA	intergenic	G	NA	NA	NA	NA
62	NA	intergenic	T	NA	NA	NA	NA
63	NA	intergenic	T	NA	NA	NA	NA
64	NA	intergenic	C	NA	NA	NA	NA
65	NA	intergenic	T	NA	NA	NA	NA
66	NA	intergenic	C	NA	NA	1	NA
67	NA	intergenic	T	NA	NA	NA	NA
68	NA	intergenic	A	NA	NA	NA	NA
69	NA	intergenic	A	NA	NA	NA	NA
70	NA	intergenic	A	NA	NA	NA	NA
71	NA	intergenic	C	NA	NA	NA	NA
72	NA	intergenic	G	NA	NA	NA	NA
73	NA	intergenic	A	NA	NA	NA	NA
74	NA	intergenic	A	NA	NA	NA	NA
75	NA	intergenic	C	NA	NA	NA	NA
76	NA	intergenic	T	NA	NA	NA	NA
77	NA	intergenic	T	NA	NA	NA	NA
78	NA	intergenic	T	NA	NA	NA	NA
79	NA	intergenic	A	NA	NA	NA	NA
80	NA	intergenic	A	NA	NA	1	E
81	NA	intergenic	A	NA	NA	NA	NA
82	NA	intergenic	A	NA	NA	NA	NA
83	NA	intergenic	T	NA	NA	NA	NA
84	NA	intergenic	C	NA	NA	NA	NA
85	NA	intergenic	T	NA	NA	NA	NA
86	NA	intergenic	G	NA	NA	NA	NA
87	NA	intergenic	T	NA	NA	NA	NA
88	NA	intergenic	G	NA	NA	NA	NA
89	NA	intergenic	T	NA	NA	NA	NA
90	NA	intergenic	G	NA	NA	NA	NA
91	NA	intergenic	G	NA	NA	NA	NA
92	NA	intergenic	C	NA	NA	NA	NA
93	NA	intergenic	T	NA	NA	NA	NA
94	NA	intergenic	G	NA	NA	NA	NA
95	NA	intergenic	T	NA	NA	NA	NA
96	NA	intergenic	C	NA	NA	NA	NA
97	NA	intergenic	A	NA	NA	NA	NA
98	NA	intergenic	C	NA	NA	NA	NA
99	NA	intergenic	T	NA	NA	NA	NA
100	NA	intergenic	C	NA	NA	NA	NA
101	NA	intergenic	G	NA	NA	NA	NA
102	NA	intergenic	G	NA	NA	NA	NA
103	NA	intergenic	C	NA	NA	NA	NA
104	NA	intergenic	T	NA	NA	NA	NA
105	NA	intergenic	G	NA	NA	NA	NA
106	NA	intergenic	C	NA	NA	NA	NA
107	NA	intergenic	A	NA	NA	NA	NA
108	NA	intergenic	T	NA	NA	NA	NA
109	NA	intergenic	G	NA	NA	NA	NA
110	NA	intergenic	C	NA	NA	NA	NA
111	NA	intergenic	T	NA	NA	NA	NA
112	NA	intergenic	T	NA	NA	NA	NA
113	NA	intergenic	A	NA	NA	NA	NA
114	NA	intergenic	G	NA	NA	NA	NA
115	NA	intergenic	T	NA	NA	NA	NA
116	NA	intergenic	G	NA	NA	NA	NA
117	NA	intergenic	C	NA	NA	NA	NA
118	NA	intergenic	A	NA	NA	NA	NA
119	NA	intergenic	C	NA	NA	NA	NA
120	NA	intergenic	T	NA	NA	NA	NA
121	NA	intergenic	C	NA	NA	NA	NA
122	NA	intergenic	A	NA	NA	NA	NA
123	NA	intergenic	C	NA	NA	1	NA
124	NA	intergenic	G	NA	NA	NA	NA
125	NA	intergenic	C	NA	NA	NA	NA
126	NA	intergenic	A	NA	NA	NA	NA
127	NA	intergenic	G	NA	NA	NA	NA
128	NA	intergenic	T	NA	NA	NA	NA
129	NA	intergenic	A	NA	NA	NA	NA
130	NA	intergenic	T	NA	NA	NA	NA
131	NA	intergenic	A	NA	NA	NA	NA
132	NA	intergenic	A	NA	NA	NA	NA
133	NA	intergenic	T	NA	NA	NA	NA
134	NA	intergenic	T	NA	NA	NA	NA
135	NA	intergenic	A	NA	NA	NA	NA
136	NA	intergenic	A	NA	NA	NA	NA
137	NA	intergenic	T	NA	NA	NA	NA
138	NA	intergenic	A	NA	NA	NA	NA
139	NA	intergenic	A	NA	NA	NA	NA
140	NA	intergenic	C	NA	NA	1	F
141	NA	intergenic	T	NA	NA	NA	NA
142	NA	intergenic	A	NA	NA	NA	NA
143	NA	intergenic	A	NA	NA	NA	NA
144	NA	intergenic	T	NA	NA	NA	NA
145	NA	intergenic	T	NA	NA	NA	NA
146	NA	intergenic	A	NA	NA	NA	NA
147	NA	intergenic	C	NA	NA	NA	NA
148	NA	intergenic	T	NA	NA	NA	NA
149	NA	intergenic	G	NA	NA	NA	NA
150	NA	intergenic	T	NA	NA	NA	NA
151	NA	intergenic	C	NA	NA	NA	NA
152	NA	intergenic	G	NA	NA	NA	NA
153	NA	intergenic	T	NA	NA	NA	NA
154	NA	intergenic	T	NA	NA	NA	NA
155	NA	intergenic	G	NA	NA	NA	NA
156	NA	intergenic	A	NA	NA	NA	NA
157	NA	intergenic	C	NA	NA	NA	NA
158	NA	intergenic	A	NA	NA	NA	NA
159	NA	intergenic	G	NA	NA	NA	NA
160	NA	intergenic	G	NA	NA	NA	NA
161	NA	intergenic	A	NA	NA	NA	NA
162	NA	intergenic	C	NA	NA	NA	NA
163	NA	intergenic	A	NA	NA	NA	NA
164	NA	intergenic	C	NA	NA	NA	NA
165	NA	intergenic	G	NA	NA	NA	NA
166	NA	intergenic	A	NA	NA	NA	NA
167	NA	intergenic	G	NA	NA	NA	NA
168	NA	intergenic	T	NA	NA	NA	NA
169	NA	intergenic	A	NA	NA	NA	NA
170	NA	intergenic	A	NA	NA	NA	NA
171	NA	intergenic	C	NA	NA	1	NA
172	NA	intergenic	T	NA	NA	1	NA
173	NA	intergenic	C	NA	NA	1	E
174	NA	intergenic	G	NA	NA	1	C
175	NA	intergenic	T	NA	NA	NA	NA
176	NA	intergenic	C	NA	NA	NA	NA
177	NA	intergenic	T	NA	NA	NA	NA
178	NA	intergenic	A	NA	NA	NA	NA
179	NA	intergenic	T	NA	NA	NA	NA
180	NA	intergenic	C	NA	NA	1	E
181	NA	intergenic	T	NA	NA	NA	NA
182	NA	intergenic	T	NA	NA	NA	NA
183	NA	intergenic	C	NA	NA	NA	NA
184	NA	intergenic	T	NA	NA	NA	NA
185	NA	intergenic	G	NA	NA	NA	NA
186	NA	intergenic	C	NA	NA	1	NA
187	NA	intergenic	A	NA	NA	NA	NA
188	NA	intergenic	G	NA	NA	NA	NA
189	NA	intergenic	G	NA	NA	NA	NA
190	NA	intergenic	C	NA	NA	NA	NA
191	NA	intergenic	T	NA	NA	NA	NA
192	NA	intergenic	G	NA	NA	NA	NA
193	NA	intergenic	C	NA	NA	NA	NA
194	NA	intergenic	T	NA	NA	NA	NA
195	NA	intergenic	T	NA	NA	NA	NA
196	NA	intergenic	A	NA	NA	NA	NA
197	NA	intergenic	C	NA	NA	NA	NA
198	NA	intergenic	G	NA	NA	NA	NA
199	NA	intergenic	G	NA	NA	1	NA
200	NA	intergenic	T	NA	NA	NA	NA
201	NA	intergenic	T	NA	NA	1	E
202	NA	intergenic	T	NA	NA	NA	NA
203	NA	intergenic	C	NA	NA	1	F
204	NA	intergenic	G	NA	NA	NA	NA
205	NA	intergenic	T	NA	NA	1	E
206	NA	intergenic	C	NA	NA	NA	NA
207	NA	intergenic	C	NA	NA	NA	NA
208	NA	intergenic	G	NA	NA	NA	NA
209	NA	intergenic	T	NA	NA	NA	NA
210	NA	intergenic	G	NA	NA	1	NA
211	NA	intergenic	T	NA	NA	NA	NA
212	NA	intergenic	T	NA	NA	NA	NA
213	NA	intergenic	G	NA	NA	NA	NA
214	NA	intergenic	C	NA	NA	NA	NA
215	NA	intergenic	A	NA	NA	NA	NA
216	NA	intergenic	G	NA	NA	NA	NA
217	NA	intergenic	C	NA	NA	NA	NA
218	NA	intergenic	C	NA	NA	NA	NA
219	NA	intergenic	G	NA	NA	NA	NA
220	NA	intergenic	A	NA	NA	NA	NA
221	NA	intergenic	T	NA	NA	1	E
222	NA	intergenic	C	NA	NA	1	F
223	NA	intergenic	A	NA	NA	NA	NA
224	NA	intergenic	T	NA	NA	NA	NA
225	NA	intergenic	C	NA	NA	NA	NA
226	NA	intergenic	A	NA	NA	NA	NA
227	NA	intergenic	G	NA	NA	NA	NA
228	NA	intergenic	C	NA	NA	NA	NA
229	NA	intergenic	A	NA	NA	NA	NA
230	NA	intergenic	C	NA	NA	NA	NA
231	NA	intergenic	A	NA	NA	NA	NA
232	NA	intergenic	T	NA	NA	NA	NA
233	NA	intergenic	C	NA	NA	NA	NA
234	NA	intergenic	T	NA	NA	NA	NA
235	NA	intergenic	A	NA	NA	NA	NA
236	NA	intergenic	G	NA	NA	NA	NA
237	NA	intergenic	G	NA	NA	NA	NA
238	NA	intergenic	T	NA	NA	NA	NA
239	NA	intergenic	T	NA	NA	NA	NA
240	NA	intergenic	T	NA	NA	NA	NA
241	NA	intergenic	C	NA	NA	1	NA
242	NA	intergenic	G	NA	NA	NA	NA
243	NA	intergenic	T	NA	NA	NA	NA
244	NA	intergenic	C	NA	NA	NA	NA
245	NA	intergenic	C	NA	NA	NA	NA
246	NA	intergenic	G	NA	NA	NA	NA
247	NA	intergenic	G	NA	NA	NA	NA
248	NA	intergenic	G	NA	NA	NA	NA
249	NA	intergenic	T	NA	NA	NA	NA
250	NA	intergenic	G	NA	NA	NA	NA
251	NA	intergenic	T	NA	NA	NA	NA
252	NA	intergenic	G	NA	NA	NA	NA
253	NA	intergenic	A	NA	NA	NA	NA
254	NA	intergenic	C	NA	NA	NA	NA
255	NA	intergenic	C	NA	NA	NA	NA
256	NA	intergenic	G	NA	NA	NA	NA
257	NA	intergenic	A	NA	NA	NA	NA
258	NA	intergenic	A	NA	NA	NA	NA
259	NA	intergenic	A	NA	NA	NA	NA
260	NA	intergenic	G	NA	NA	1	NA
261	NA	intergenic	G	NA	NA	NA	NA
262	NA	intergenic	T	NA	NA	NA	NA
263	NA	intergenic	A	NA	NA	NA	NA
264	NA	intergenic	A	NA	NA	NA	NA
265	NA	intergenic	G	NA	NA	NA	NA
266	1	ORF1a	A	M (Met)	1	NA	NA
267	2	ORF1a	T	M (Met)	1	NA	NA
268	3	ORF1a	G	M (Met)	1	NA	NA
269	4	ORF1a	G	E (Glu)	2	NA	NA
270	5	ORF1a	A	E (Glu)	2	NA	NA
271	6	ORF1a	G	E (Glu)	2	NA	NA
272	7	ORF1a	A	S (Ser)	3	NA	NA
273	8	ORF1a	G	S (Ser)	3	NA	NA
274	9	ORF1a	C	S (Ser)	3	NA	NA
275	10	ORF1a	C	L (Leu)	4	NA	NA
276	11	ORF1a	T	L (Leu)	4	NA	NA
277	12	ORF1a	T	L (Leu)	4	NA	NA
278	13	ORF1a	G	V (Val)	5	NA	NA
279	14	ORF1a	T	V (Val)	5	NA	NA
280	15	ORF1a	C	V (Val)	5	NA	NA
281	16	ORF1a	C	P (Pro)	6	NA	NA
282	17	ORF1a	C	P (Pro)	6	NA	NA
283	18	ORF1a	T	P (Pro)	6	NA	NA
284	19	ORF1a	G	G (Gly)	7	NA	NA
285	20	ORF1a	G	G (Gly)	7	NA	NA
286	21	ORF1a	T	G (Gly)	7	NA	NA
287	22	ORF1a	T	F (Phe)	8	NA	NA
288	23	ORF1a	T	F (Phe)	8	NA	NA
289	24	ORF1a	C	F (Phe)	8	NA	NA
290	25	ORF1a	A	N (Asn)	9	NA	NA
291	26	ORF1a	A	N (Asn)	9	NA	NA
292	27	ORF1a	C	N (Asn)	9	NA	NA
293	28	ORF1a	G	E (Glu)	10	NA	NA
294	29	ORF1a	A	E (Glu)	10	NA	NA
295	30	ORF1a	G	E (Glu)	10	NA	NA
296	31	ORF1a	A	K (Lys)	11	NA	NA
297	32	ORF1a	A	K (Lys)	11	NA	NA
298	33	ORF1a	A	K (Lys)	11	NA	NA
299	34	ORF1a	A	T (Thr)	12	NA	NA
300	35	ORF1a	C	T (Thr)	12	NA	NA
301	36	ORF1a	A	T (Thr)	12	NA	NA
302	37	ORF1a	C	H (His)	13	NA	NA
303	38	ORF1a	A	H (His)	13	NA	NA
304	39	ORF1a	C	H (His)	13	NA	NA
305	40	ORF1a	G	V (Val)	14	NA	NA
306	41	ORF1a	T	V (Val)	14	NA	NA
307	42	ORF1a	C	V (Val)	14	NA	NA
308	43	ORF1a	C	Q (Gln)	15	NA	NA
309	44	ORF1a	A	Q (Gln)	15	NA	NA
310	45	ORF1a	A	Q (Gln)	15	NA	NA
311	46	ORF1a	C	L (Leu)	16	NA	NA
312	47	ORF1a	T	L (Leu)	16	NA	NA
313	48	ORF1a	C	L (Leu)	16	1	NA
314	49	ORF1a	A	S (Ser)	17	NA	NA
315	50	ORF1a	G	S (Ser)	17	NA	NA
316	51	ORF1a	T	S (Ser)	17	NA	NA
317	52	ORF1a	T	L (Leu)	18	NA	NA
318	53	ORF1a	T	L (Leu)	18	NA	NA
319	54	ORF1a	G	L (Leu)	18	NA	NA
320	55	ORF1a	C	P (Pro)	19	NA	NA
321	56	ORF1a	C	P (Pro)	19	NA	NA
322	57	ORF1a	T	P (Pro)	19	NA	NA
323	58	ORF1a	G	V (Val)	20	NA	NA
324	59	ORF1a	T	V (Val)	20	NA	NA
325	60	ORF1a	T	V (Val)	20	NA	NA
326	61	ORF1a	T	L (Leu)	21	NA	NA
327	62	ORF1a	T	L (Leu)	21	NA	NA
328	63	ORF1a	A	L (Leu)	21	NA	NA
329	64	ORF1a	C	Q (Gln)	22	NA	NA
330	65	ORF1a	A	Q (Gln)	22	NA	NA
331	66	ORF1a	G	Q (Gln)	22	NA	NA
332	67	ORF1a	G	V (Val)	23	NA	NA
333	68	ORF1a	T	V (Val)	23	NA	NA
334	69	ORF1a	T	V (Val)	23	NA	NA
335	70	ORF1a	C	R (Arg)	24	NA	NA
336	71	ORF1a	G	R (Arg)	24	NA	NA
337	72	ORF1a	C	R (Arg)	24	1	NA
338	73	ORF1a	G	D (Asp)	25	NA	NA
339	74	ORF1a	A	D (Asp)	25	NA	NA
340	75	ORF1a	C	D (Asp)	25	NA	NA
341	76	ORF1a	G	V (Val)	26	NA	NA
342	77	ORF1a	T	V (Val)	26	NA	NA
343	78	ORF1a	G	V (Val)	26	1	NA
344	79	ORF1a	C	L (Leu)	27	NA	NA
345	80	ORF1a	T	L (Leu)	27	NA	NA
346	81	ORF1a	C	L (Leu)	27	1	NA
347	82	ORF1a	G	V (Val)	28	NA	NA
348	83	ORF1a	T	V (Val)	28	NA	NA
349	84	ORF1a	A	V (Val)	28	NA	NA
350	85	ORF1a	C	R (Arg)	29	NA	NA
351	86	ORF1a	G	R (Arg)	29	NA	NA
352	87	ORF1a	T	R (Arg)	29	NA	NA
353	88	ORF1a	G	G (Gly)	30	NA	NA
354	89	ORF1a	G	G (Gly)	30	NA	NA
355	90	ORF1a	C	G (Gly)	30	NA	NA
356	91	ORF1a	T	F (Phe)	31	NA	NA
357	92	ORF1a	T	F (Phe)	31	NA	NA
358	93	ORF1a	T	F (Phe)	31	NA	NA
359	94	ORF1a	G	G (Gly)	32	NA	NA
360	95	ORF1a	G	G (Gly)	32	NA	NA
361	96	ORF1a	A	G (Gly)	32	NA	NA
362	97	ORF1a	G	D (Asp)	33	NA	NA
363	98	ORF1a	A	D (Asp)	33	NA	NA
364	99	ORF1a	C	D (Asp)	33	NA	NA
365	100	ORF1a	T	S (Ser)	34	NA	NA
366	101	ORF1a	C	S (Ser)	34	NA	NA
367	102	ORF1a	C	S (Ser)	34	NA	NA
368	103	ORF1a	G	V (Val)	35	NA	NA
369	104	ORF1a	T	V (Val)	35	NA	NA
370	105	ORF1a	G	V (Val)	35	NA	NA
371	106	ORF1a	G	E (Glu)	36	NA	NA
372	107	ORF1a	A	E (Glu)	36	NA	NA
373	108	ORF1a	G	E (Glu)	36	NA	NA
374	109	ORF1a	G	E (Glu)	37	NA	NA
375	110	ORF1a	A	E (Glu)	37	NA	NA
376	111	ORF1a	G	E (Glu)	37	NA	NA
377	112	ORF1a	G	V (Val)	38	NA	NA
378	113	ORF1a	T	V (Val)	38	NA	NA
379	114	ORF1a	C	V (Val)	38	1	NA
380	115	ORF1a	T	L (Leu)	39	NA	NA
381	116	ORF1a	T	L (Leu)	39	NA	NA
382	117	ORF1a	A	L (Leu)	39	NA	NA
383	118	ORF1a	T	S (Ser)	40	NA	NA
384	119	ORF1a	C	S (Ser)	40	NA	NA
385	120	ORF1a	A	S (Ser)	40	NA	NA
386	121	ORF1a	G	E (Glu)	41	NA	NA
387	122	ORF1a	A	E (Glu)	41	NA	NA
388	123	ORF1a	G	E (Glu)	41	NA	NA
389	124	ORF1a	G	A (Ala)	42	NA	NA
390	125	ORF1a	C	A (Ala)	42	NA	NA
391	126	ORF1a	A	A (Ala)	42	NA	NA
392	127	ORF1a	C	R (Arg)	43	NA	NA
393	128	ORF1a	G	R (Arg)	43	NA	NA
394	129	ORF1a	T	R (Arg)	43	NA	NA
395	130	ORF1a	C	Q (Gln)	44	NA	NA
396	131	ORF1a	A	Q (Gln)	44	NA	NA
397	132	ORF1a	A	Q (Gln)	44	NA	NA
398	133	ORF1a	C	H (His)	45	NA	NA
399	134	ORF1a	A	H (His)	45	NA	NA
400	135	ORF1a	T	H (His)	45	NA	NA
401	136	ORF1a	C	L (Leu)	46	NA	NA
402	137	ORF1a	T	L (Leu)	46	NA	NA
403	138	ORF1a	T	L (Leu)	46	NA	NA
404	139	ORF1a	A	K (Lys)	47	NA	NA
405	140	ORF1a	A	K (Lys)	47	1	NA
406	141	ORF1a	A	K (Lys)	47	NA	NA
407	142	ORF1a	G	D (Asp)	48	1	NA
408	143	ORF1a	A	D (Asp)	48	NA	NA
409	144	ORF1a	T	D (Asp)	48	NA	NA
410	145	ORF1a	G	G (Gly)	49	NA	NA
411	146	ORF1a	G	G (Gly)	49	NA	NA
412	147	ORF1a	C	G (Gly)	49	NA	NA
413	148	ORF1a	A	T (Thr)	50	NA	NA
414	149	ORF1a	C	T (Thr)	50	NA	NA
415	150	ORF1a	T	T (Thr)	50	NA	NA
416	151	ORF1a	T	C (Cys)	51	NA	NA
417	152	ORF1a	G	C (Cys)	51	NA	NA
418	153	ORF1a	T	C (Cys)	51	NA	NA
419	154	ORF1a	G	G (Gly)	52	NA	NA
420	155	ORF1a	G	G (Gly)	52	NA	NA
421	156	ORF1a	C	G (Gly)	52	NA	NA
422	157	ORF1a	T	L (Leu)	53	NA	NA
423	158	ORF1a	T	L (Leu)	53	NA	NA
424	159	ORF1a	A	L (Leu)	53	NA	NA
425	160	ORF1a	G	V (Val)	54	NA	NA
426	161	ORF1a	T	V (Val)	54	NA	NA
427	162	ORF1a	A	V (Val)	54	NA	NA
428	163	ORF1a	G	E (Glu)	55	NA	NA
429	164	ORF1a	A	E (Glu)	55	NA	NA
430	165	ORF1a	A	E (Glu)	55	NA	NA
431	166	ORF1a	G	V (Val)	56	NA	NA
432	167	ORF1a	T	V (Val)	56	NA	NA
433	168	ORF1a	T	V (Val)	56	NA	NA
434	169	ORF1a	G	E (Glu)	57	NA	NA
435	170	ORF1a	A	E (Glu)	57	NA	NA
436	171	ORF1a	A	E (Glu)	57	NA	NA
437	172	ORF1a	A	K (Lys)	58	NA	NA
438	173	ORF1a	A	K (Lys)	58	NA	NA
439	174	ORF1a	A	K (Lys)	58	NA	NA
440	175	ORF1a	G	G (Gly)	59	NA	NA
441	176	ORF1a	G	G (Gly)	59	NA	NA
442	177	ORF1a	C	G (Gly)	59	NA	NA
443	178	ORF1a	G	V (Val)	60	NA	NA
444	179	ORF1a	T	V (Val)	60	NA	NA
445	180	ORF1a	T	V (Val)	60	1	E
446	181	ORF1a	T	L (Leu)	61	NA	NA
447	182	ORF1a	T	L (Leu)	61	NA	NA
448	183	ORF1a	G	L (Leu)	61	NA	NA
449	184	ORF1a	C	P (Pro)	62	NA	NA
450	185	ORF1a	C	P (Pro)	62	NA	NA
451	186	ORF1a	T	P (Pro)	62	NA	NA
452	187	ORF1a	C	Q (Gln)	63	NA	NA
453	188	ORF1a	A	Q (Gln)	63	NA	NA
454	189	ORF1a	A	Q (Gln)	63	NA	NA
455	190	ORF1a	C	L (Leu)	64	NA	NA
456	191	ORF1a	T	L (Leu)	64	NA	NA
457	192	ORF1a	T	L (Leu)	64	NA	NA
458	193	ORF1a	G	E (Glu)	65	NA	NA
459	194	ORF1a	A	E (Glu)	65	NA	NA
460	195	ORF1a	A	E (Glu)	65	NA	NA
461	196	ORF1a	C	Q (Gln)	66	NA	NA
462	197	ORF1a	A	Q (Gln)	66	NA	NA
463	198	ORF1a	G	Q (Gln)	66	NA	NA
464	199	ORF1a	C	P (Pro)	67	NA	NA
465	200	ORF1a	C	P (Pro)	67	NA	NA
466	201	ORF1a	C	P (Pro)	67	NA	NA
467	202	ORF1a	T	Y (Tyr)	68	NA	NA
468	203	ORF1a	A	Y (Tyr)	68	NA	NA
469	204	ORF1a	T	Y (Tyr)	68	NA	NA
470	205	ORF1a	G	V (Val)	69	NA	NA
471	206	ORF1a	T	V (Val)	69	NA	NA
472	207	ORF1a	G	V (Val)	69	NA	NA
473	208	ORF1a	T	F (Phe)	70	NA	NA
474	209	ORF1a	T	F (Phe)	70	NA	NA
475	210	ORF1a	C	F (Phe)	70	NA	NA
476	211	ORF1a	A	I (Ile)	71	NA	NA
477	212	ORF1a	T	I (Ile)	71	NA	NA
478	213	ORF1a	C	I (Ile)	71	NA	NA
479	214	ORF1a	A	K (Lys)	72	NA	NA
480	215	ORF1a	A	K (Lys)	72	NA	NA
481	216	ORF1a	A	K (Lys)	72	NA	NA
482	217	ORF1a	C	R (Arg)	73	NA	NA
483	218	ORF1a	G	R (Arg)	73	NA	NA
484	219	ORF1a	T	R (Arg)	73	NA	NA
485	220	ORF1a	T	S (Ser)	74	NA	NA
486	221	ORF1a	C	S (Ser)	74	NA	NA
487	222	ORF1a	G	S (Ser)	74	NA	NA
488	223	ORF1a	G	D (Asp)	75	NA	NA
489	224	ORF1a	A	D (Asp)	75	NA	NA
490	225	ORF1a	T	D (Asp)	75	1	E
491	226	ORF1a	G	A (Ala)	76	NA	NA
492	227	ORF1a	C	A (Ala)	76	NA	NA
493	228	ORF1a	T	A (Ala)	76	1	NA
494	229	ORF1a	C	R (Arg)	77	NA	NA
495	230	ORF1a	G	R (Arg)	77	NA	NA
496	231	ORF1a	A	R (Arg)	77	NA	NA
497	232	ORF1a	A	T (Thr)	78	NA	NA
498	233	ORF1a	C	T (Thr)	78	NA	NA
499	234	ORF1a	T	T (Thr)	78	NA	NA
500	235	ORF1a	G	A (Ala)	79	NA	NA
501	236	ORF1a	C	A (Ala)	79	NA	NA
502	237	ORF1a	A	A (Ala)	79	NA	NA
503	238	ORF1a	C	P (Pro)	80	1	NA
504	239	ORF1a	C	P (Pro)	80	NA	NA
505	240	ORF1a	T	P (Pro)	80	NA	NA
506	241	ORF1a	C	H (His)	81	NA	NA
507	242	ORF1a	A	H (His)	81	NA	NA
508	243	ORF1a	T	H (His)	81	NA	NA
509	244	ORF1a	G	G (Gly)	82	NA	NA
510	245	ORF1a	G	G (Gly)	82	NA	NA
511	246	ORF1a	T	G (Gly)	82	NA	NA
512	247	ORF1a	C	H (His)	83	NA	NA
513	248	ORF1a	A	H (His)	83	NA	NA
514	249	ORF1a	T	H (His)	83	NA	NA
515	250	ORF1a	G	V (Val)	84	NA	NA
516	251	ORF1a	T	V (Val)	84	NA	NA
517	252	ORF1a	T	V (Val)	84	NA	NA
518	253	ORF1a	A	M (Met)	85	1	NA
519	254	ORF1a	T	M (Met)	85	1	NA
520	255	ORF1a	G	M (Met)	85	1	NA
521	256	ORF1a	G	V (Val)	86	NA	NA
522	257	ORF1a	T	V (Val)	86	NA	NA
523	258	ORF1a	T	V (Val)	86	NA	NA
524	259	ORF1a	G	E (Glu)	87	NA	NA
525	260	ORF1a	A	E (Glu)	87	NA	NA
526	261	ORF1a	G	E (Glu)	87	NA	NA
527	262	ORF1a	C	L (Leu)	88	1	NA
528	263	ORF1a	T	L (Leu)	88	NA	NA
529	264	ORF1a	G	L (Leu)	88	NA	NA
530	265	ORF1a	G	V (Val)	89	NA	NA
531	266	ORF1a	T	V (Val)	89	NA	NA
532	267	ORF1a	A	V (Val)	89	NA	NA
533	268	ORF1a	G	A (Ala)	90	NA	NA
534	269	ORF1a	C	A (Ala)	90	1	NA
535	270	ORF1a	A	A (Ala)	90	NA	NA
536	271	ORF1a	G	E (Glu)	91	NA	NA
537	272	ORF1a	A	E (Glu)	91	NA	NA
538	273	ORF1a	A	E (Glu)	91	NA	NA
539	274	ORF1a	C	L (Leu)	92	NA	NA
540	275	ORF1a	T	L (Leu)	92	NA	NA
541	276	ORF1a	C	L (Leu)	92	1	NA
542	277	ORF1a	G	E (Glu)	93	1	NA
543	278	ORF1a	A	E (Glu)	93	NA	NA
544	279	ORF1a	A	E (Glu)	93	NA	NA
545	280	ORF1a	G	G (Gly)	94	NA	NA
546	281	ORF1a	G	G (Gly)	94	NA	NA
547	282	ORF1a	C	G (Gly)	94	NA	NA
548	283	ORF1a	A	I (Ile)	95	NA	NA
549	284	ORF1a	T	I (Ile)	95	NA	NA
550	285	ORF1a	T	I (Ile)	95	NA	NA
551	286	ORF1a	C	Q (Gln)	96	NA	NA
552	287	ORF1a	A	Q (Gln)	96	NA	NA
553	288	ORF1a	G	Q (Gln)	96	NA	NA
554	289	ORF1a	T	Y (Tyr)	97	NA	NA
555	290	ORF1a	A	Y (Tyr)	97	NA	NA
556	291	ORF1a	C	Y (Tyr)	97	NA	NA
557	292	ORF1a	G	G (Gly)	98	NA	NA
558	293	ORF1a	G	G (Gly)	98	NA	NA
559	294	ORF1a	T	G (Gly)	98	NA	NA
560	295	ORF1a	C	R (Arg)	99	NA	NA
561	296	ORF1a	G	R (Arg)	99	NA	NA
562	297	ORF1a	T	R (Arg)	99	NA	NA
563	298	ORF1a	A	S (Ser)	100	NA	NA
564	299	ORF1a	G	S (Ser)	100	NA	NA
565	300	ORF1a	T	S (Ser)	100	1	F
566	301	ORF1a	G	G (Gly)	101	NA	NA
567	302	ORF1a	G	G (Gly)	101	NA	NA
568	303	ORF1a	T	G (Gly)	101	NA	NA
569	304	ORF1a	G	E (Glu)	102	NA	NA
570	305	ORF1a	A	E (Glu)	102	NA	NA
571	306	ORF1a	G	E (Glu)	102	NA	NA
572	307	ORF1a	A	T (Thr)	103	NA	NA
573	308	ORF1a	C	T (Thr)	103	NA	NA
574	309	ORF1a	A	T (Thr)	103	NA	NA
575	310	ORF1a	C	L (Leu)	104	NA	NA
576	311	ORF1a	T	L (Leu)	104	NA	NA
577	312	ORF1a	T	L (Leu)	104	NA	NA
578	313	ORF1a	G	G (Gly)	105	NA	NA
579	314	ORF1a	G	G (Gly)	105	NA	NA
580	315	ORF1a	T	G (Gly)	105	NA	NA
581	316	ORF1a	G	V (Val)	106	NA	NA
582	317	ORF1a	T	V (Val)	106	NA	NA
583	318	ORF1a	C	V (Val)	106	NA	NA
584	319	ORF1a	C	L (Leu)	107	NA	NA
585	320	ORF1a	T	L (Leu)	107	NA	NA
586	321	ORF1a	T	L (Leu)	107	NA	NA
587	322	ORF1a	G	V (Val)	108	NA	NA
588	323	ORF1a	T	V (Val)	108	NA	NA
589	324	ORF1a	C	V (Val)	108	NA	NA
590	325	ORF1a	C	P (Pro)	109	NA	NA
591	326	ORF1a	C	P (Pro)	109	NA	NA
592	327	ORF1a	T	P (Pro)	109	NA	NA
593	328	ORF1a	C	H (His)	110	1	NA
594	329	ORF1a	A	H (His)	110	NA	NA
595	330	ORF1a	T	H (His)	110	NA	NA
596	331	ORF1a	G	V (Val)	111	1	NA
597	332	ORF1a	T	V (Val)	111	NA	NA
598	333	ORF1a	G	V (Val)	111	NA	NA
599	334	ORF1a	G	G (Gly)	112	NA	NA
600	335	ORF1a	G	G (Gly)	112	NA	NA
601	336	ORF1a	C	G (Gly)	112	1	NA
602	337	ORF1a	G	E (Glu)	113	NA	NA
603	338	ORF1a	A	E (Glu)	113	NA	NA
604	339	ORF1a	A	E (Glu)	113	NA	NA
605	340	ORF1a	A	I (Ile)	114	NA	NA
606	341	ORF1a	T	I (Ile)	114	NA	NA
607	342	ORF1a	A	I (Ile)	114	NA	NA
608	343	ORF1a	C	P (Pro)	115	NA	NA
609	344	ORF1a	C	P (Pro)	115	NA	NA
610	345	ORF1a	A	P (Pro)	115	NA	NA
611	346	ORF1a	G	V (Val)	116	NA	NA
612	347	ORF1a	T	V (Val)	116	NA	NA
613	348	ORF1a	G	V (Val)	116	1	NA
614	349	ORF1a	G	A (Ala)	117	NA	NA
615	350	ORF1a	C	A (Ala)	117	NA	NA
616	351	ORF1a	T	A (Ala)	117	NA	NA
617	352	ORF1a	T	Y (Tyr)	118	NA	NA
618	353	ORF1a	A	Y (Tyr)	118	NA	NA
619	354	ORF1a	C	Y (Tyr)	118	NA	NA
620	355	ORF1a	C	R (Arg)	119	NA	NA
621	356	ORF1a	G	R (Arg)	119	NA	NA
622	357	ORF1a	C	R (Arg)	119	NA	NA
623	358	ORF1a	A	K (Lys)	120	NA	NA
624	359	ORF1a	A	K (Lys)	120	NA	NA
625	360	ORF1a	G	K (Lys)	120	NA	NA
626	361	ORF1a	G	V (Val)	121	1	NA
627	362	ORF1a	T	V (Val)	121	NA	NA
628	363	ORF1a	T	V (Val)	121	NA	NA
629	364	ORF1a	C	L (Leu)	122	NA	NA
630	365	ORF1a	T	L (Leu)	122	NA	NA
631	366	ORF1a	T	L (Leu)	122	NA	NA
632	367	ORF1a	C	L (Leu)	123	NA	NA
633	368	ORF1a	T	L (Leu)	123	NA	NA
634	369	ORF1a	T	L (Leu)	123	NA	NA
635	370	ORF1a	C	R (Arg)	124	NA	NA
636	371	ORF1a	G	R (Arg)	124	NA	NA
637	372	ORF1a	T	R (Arg)	124	NA	NA
638	373	ORF1a	A	K (Lys)	125	NA	NA
639	374	ORF1a	A	K (Lys)	125	NA	NA
640	375	ORF1a	G	K (Lys)	125	NA	NA
641	376	ORF1a	A	N (Asn)	126	NA	NA
642	377	ORF1a	A	N (Asn)	126	NA	NA
643	378	ORF1a	C	N (Asn)	126	NA	NA
644	379	ORF1a	G	G (Gly)	127	NA	NA
645	380	ORF1a	G	G (Gly)	127	NA	NA
646	381	ORF1a	T	G (Gly)	127	NA	NA
647	382	ORF1a	A	N (Asn)	128	NA	NA
648	383	ORF1a	A	N (Asn)	128	NA	NA
649	384	ORF1a	T	N (Asn)	128	NA	NA
650	385	ORF1a	A	K (Lys)	129	NA	NA
651	386	ORF1a	A	K (Lys)	129	NA	NA
652	387	ORF1a	A	K (Lys)	129	NA	NA
653	388	ORF1a	G	G (Gly)	130	NA	NA
654	389	ORF1a	G	G (Gly)	130	NA	NA
655	390	ORF1a	A	G (Gly)	130	NA	NA
656	391	ORF1a	G	A (Ala)	131	NA	NA
657	392	ORF1a	C	A (Ala)	131	NA	NA
658	393	ORF1a	T	A (Ala)	131	NA	NA
659	394	ORF1a	G	G (Gly)	132	NA	NA
660	395	ORF1a	G	G (Gly)	132	NA	NA
661	396	ORF1a	T	G (Gly)	132	1	C
662	397	ORF1a	G	G (Gly)	133	NA	NA
663	398	ORF1a	G	G (Gly)	133	NA	NA
664	399	ORF1a	C	G (Gly)	133	NA	NA
665	400	ORF1a	C	H (His)	134	NA	NA
666	401	ORF1a	A	H (His)	134	NA	NA
667	402	ORF1a	T	H (His)	134	NA	NA
668	403	ORF1a	A	S (Ser)	135	NA	NA
669	404	ORF1a	G	S (Ser)	135	NA	NA
670	405	ORF1a	T	S (Ser)	135	NA	NA
671	406	ORF1a	T	Y (Tyr)	136	NA	NA
672	407	ORF1a	A	Y (Tyr)	136	NA	NA
673	408	ORF1a	C	Y (Tyr)	136	NA	NA
674	409	ORF1a	G	G (Gly)	137	NA	NA
675	410	ORF1a	G	G (Gly)	137	NA	NA
676	411	ORF1a	C	G (Gly)	137	NA	NA
677	412	ORF1a	G	A (Ala)	138	NA	NA
678	413	ORF1a	C	A (Ala)	138	NA	NA
679	414	ORF1a	C	A (Ala)	138	NA	NA
680	415	ORF1a	G	D (Asp)	139	NA	NA
681	416	ORF1a	A	D (Asp)	139	NA	NA
682	417	ORF1a	T	D (Asp)	139	1	NA
683	418	ORF1a	C	L (Leu)	140	1	NA
684	419	ORF1a	T	L (Leu)	140	NA	NA
685	420	ORF1a	A	L (Leu)	140	NA	NA
686	421	ORF1a	A	K (Lys)	141	1	F
687	422	ORF1a	A	K (Lys)	141	1	F
688	423	ORF1a	G	K (Lys)	141	1	F
689	424	ORF1a	T	S (Ser)	142	1	F
690	425	ORF1a	C	S (Ser)	142	1	F
691	426	ORF1a	A	S (Ser)	142	1	F
692	427	ORF1a	T	F (Phe)	143	1	F
693	428	ORF1a	T	F (Phe)	143	1	F
694	429	ORF1a	T	F (Phe)	143	1	F
695	430	ORF1a	G	D (Asp)	144	NA	NA
696	431	ORF1a	A	D (Asp)	144	1	NA
697	432	ORF1a	C	D (Asp)	144	NA	NA
698	433	ORF1a	T	L (Leu)	145	NA	NA
699	434	ORF1a	T	L (Leu)	145	NA	NA
700	435	ORF1a	A	L (Leu)	145	NA	NA
701	436	ORF1a	G	G (Gly)	146	NA	NA
702	437	ORF1a	G	G (Gly)	146	NA	NA
703	438	ORF1a	C	G (Gly)	146	NA	NA
704	439	ORF1a	G	D (Asp)	147	NA	NA
705	440	ORF1a	A	D (Asp)	147	NA	NA
706	441	ORF1a	C	D (Asp)	147	NA	NA
707	442	ORF1a	G	E (Glu)	148	NA	NA
708	443	ORF1a	A	E (Glu)	148	NA	NA
709	444	ORF1a	G	E (Glu)	148	NA	NA
710	445	ORF1a	C	L (Leu)	149	NA	NA
711	446	ORF1a	T	L (Leu)	149	NA	NA
712	447	ORF1a	T	L (Leu)	149	NA	NA
713	448	ORF1a	G	G (Gly)	150	NA	NA
714	449	ORF1a	G	G (Gly)	150	NA	NA
715	450	ORF1a	C	G (Gly)	150	1	NA
716	451	ORF1a	A	T (Thr)	151	1	NA
717	452	ORF1a	C	T (Thr)	151	NA	NA
718	453	ORF1a	T	T (Thr)	151	NA	NA
719	454	ORF1a	G	D (Asp)	152	NA	NA
720	455	ORF1a	A	D (Asp)	152	NA	NA
721	456	ORF1a	T	D (Asp)	152	NA	NA
722	457	ORF1a	C	P (Pro)	153	NA	NA
723	458	ORF1a	C	P (Pro)	153	NA	NA
724	459	ORF1a	T	P (Pro)	153	NA	NA
725	460	ORF1a	T	Y (Tyr)	154	NA	NA
726	461	ORF1a	A	Y (Tyr)	154	NA	NA
727	462	ORF1a	T	Y (Tyr)	154	NA	NA
728	463	ORF1a	G	E (Glu)	155	NA	NA
729	464	ORF1a	A	E (Glu)	155	NA	NA
730	465	ORF1a	A	E (Glu)	155	NA	NA
731	466	ORF1a	G	D (Asp)	156	NA	NA
732	467	ORF1a	A	D (Asp)	156	NA	NA
733	468	ORF1a	T	D (Asp)	156	1	A
734	469	ORF1a	T	F (Phe)	157	NA	NA
735	470	ORF1a	T	F (Phe)	157	NA	NA
736	471	ORF1a	T	F (Phe)	157	NA	NA
737	472	ORF1a	C	Q (Gln)	158	NA	NA
738	473	ORF1a	A	Q (Gln)	158	NA	NA
739	474	ORF1a	A	Q (Gln)	158	NA	NA
740	475	ORF1a	G	E (Glu)	159	NA	NA
741	476	ORF1a	A	E (Glu)	159	NA	NA
742	477	ORF1a	A	E (Glu)	159	NA	NA
743	478	ORF1a	A	N (Asn)	160	NA	NA
744	479	ORF1a	A	N (Asn)	160	NA	NA
745	480	ORF1a	C	N (Asn)	160	1	NA
746	481	ORF1a	T	W (Trp)	161	NA	NA
747	482	ORF1a	G	W (Trp)	161	NA	NA
748	483	ORF1a	G	W (Trp)	161	NA	NA
749	484	ORF1a	A	N (Asn)	162	NA	NA
750	485	ORF1a	A	N (Asn)	162	NA	NA
751	486	ORF1a	C	N (Asn)	162	NA	NA
752	487	ORF1a	A	T (Thr)	163	NA	NA
753	488	ORF1a	C	T (Thr)	163	NA	NA
754	489	ORF1a	T	T (Thr)	163	NA	NA
755	490	ORF1a	A	K (Lys)	164	NA	NA
756	491	ORF1a	A	K (Lys)	164	NA	NA
757	492	ORF1a	A	K (Lys)	164	NA	NA
758	493	ORF1a	C	H (His)	165	NA	NA
759	494	ORF1a	A	H (His)	165	NA	NA
760	495	ORF1a	T	H (His)	165	NA	NA
761	496	ORF1a	A	S (Ser)	166	NA	NA
762	497	ORF1a	G	S (Ser)	166	NA	NA
763	498	ORF1a	C	S (Ser)	166	NA	NA
764	499	ORF1a	A	S (Ser)	167	NA	NA
765	500	ORF1a	G	S (Ser)	167	NA	NA
766	501	ORF1a	T	S (Ser)	167	NA	NA
767	502	ORF1a	G	G (Gly)	168	NA	NA
768	503	ORF1a	G	G (Gly)	168	NA	NA
769	504	ORF1a	T	G (Gly)	168	NA	NA
770	505	ORF1a	G	V (Val)	169	NA	NA
771	506	ORF1a	T	V (Val)	169	NA	NA
772	507	ORF1a	T	V (Val)	169	NA	NA
773	508	ORF1a	A	T (Thr)	170	NA	NA
774	509	ORF1a	C	T (Thr)	170	NA	NA
775	510	ORF1a	C	T (Thr)	170	1	NA
776	511	ORF1a	C	R (Arg)	171	NA	NA
777	512	ORF1a	G	R (Arg)	171	NA	NA
778	513	ORF1a	T	R (Arg)	171	NA	NA
779	514	ORF1a	G	E (Glu)	172	NA	NA
780	515	ORF1a	A	E (Glu)	172	NA	NA
781	516	ORF1a	A	E (Glu)	172	NA	NA
782	517	ORF1a	C	L (Leu)	173	NA	NA
783	518	ORF1a	T	L (Leu)	173	NA	NA
784	519	ORF1a	C	L (Leu)	173	NA	NA
785	520	ORF1a	A	M (Met)	174	NA	NA
786	521	ORF1a	T	M (Met)	174	NA	NA
787	522	ORF1a	G	M (Met)	174	NA	NA
788	523	ORF1a	C	R (Arg)	175	NA	NA
789	524	ORF1a	G	R (Arg)	175	NA	NA
790	525	ORF1a	T	R (Arg)	175	NA	NA
791	526	ORF1a	G	E (Glu)	176	NA	NA
792	527	ORF1a	A	E (Glu)	176	NA	NA
793	528	ORF1a	G	E (Glu)	176	NA	NA
794	529	ORF1a	C	L (Leu)	177	NA	NA
795	530	ORF1a	T	L (Leu)	177	NA	NA
796	531	ORF1a	T	L (Leu)	177	NA	NA
797	532	ORF1a	A	N (Asn)	178	NA	NA
798	533	ORF1a	A	N (Asn)	178	1	NA
799	534	ORF1a	C	N (Asn)	178	NA	NA
800	535	ORF1a	G	G (Gly)	179	NA	NA
801	536	ORF1a	G	G (Gly)	179	NA	NA
802	537	ORF1a	A	G (Gly)	179	NA	NA
803	538	ORF1a	G	G (Gly)	180	NA	NA
804	539	ORF1a	G	G (Gly)	180	NA	NA
805	540	ORF1a	G	G (Gly)	180	NA	NA
806	541	ORF1a	G	A (Ala)	181	NA	NA
807	542	ORF1a	C	A (Ala)	181	NA	NA
808	543	ORF1a	A	A (Ala)	181	NA	NA
809	544	ORF1a	T	Y (Tyr)	182	NA	NA
810	545	ORF1a	A	Y (Tyr)	182	NA	NA
811	546	ORF1a	C	Y (Tyr)	182	NA	NA
812	547	ORF1a	A	T (Thr)	183	NA	NA
813	548	ORF1a	C	T (Thr)	183	NA	NA
814	549	ORF1a	T	T (Thr)	183	NA	NA
815	550	ORF1a	C	R (Arg)	184	NA	NA
816	551	ORF1a	G	R (Arg)	184	NA	NA
817	552	ORF1a	C	R (Arg)	184	NA	NA
818	553	ORF1a	T	Y (Tyr)	185	NA	NA
819	554	ORF1a	A	Y (Tyr)	185	NA	NA
820	555	ORF1a	T	Y (Tyr)	185	NA	NA
821	556	ORF1a	G	V (Val)	186	NA	NA
822	557	ORF1a	T	V (Val)	186	NA	NA
823	558	ORF1a	C	V (Val)	186	1	NA
824	559	ORF1a	G	D (Asp)	187	NA	NA
825	560	ORF1a	A	D (Asp)	187	NA	NA
826	561	ORF1a	T	D (Asp)	187	NA	NA
827	562	ORF1a	A	N (Asn)	188	NA	NA
828	563	ORF1a	A	N (Asn)	188	NA	NA
829	564	ORF1a	C	N (Asn)	188	NA	NA
830	565	ORF1a	A	N (Asn)	189	NA	NA
831	566	ORF1a	A	N (Asn)	189	NA	NA
832	567	ORF1a	C	N (Asn)	189	1	NA
833	568	ORF1a	T	F (Phe)	190	1	NA
834	569	ORF1a	T	F (Phe)	190	NA	NA
835	570	ORF1a	C	F (Phe)	190	NA	NA
836	571	ORF1a	T	C (Cys)	191	NA	NA
837	572	ORF1a	G	C (Cys)	191	NA	NA
838	573	ORF1a	T	C (Cys)	191	NA	NA
839	574	ORF1a	G	G (Gly)	192	NA	NA
840	575	ORF1a	G	G (Gly)	192	NA	NA
841	576	ORF1a	C	G (Gly)	192	NA	NA
842	577	ORF1a	C	P (Pro)	193	NA	NA
843	578	ORF1a	C	P (Pro)	193	NA	NA
844	579	ORF1a	T	P (Pro)	193	NA	NA
845	580	ORF1a	G	D (Asp)	194	NA	NA
846	581	ORF1a	A	D (Asp)	194	NA	NA
847	582	ORF1a	T	D (Asp)	194	NA	NA
848	583	ORF1a	G	G (Gly)	195	NA	NA
849	584	ORF1a	G	G (Gly)	195	NA	NA
850	585	ORF1a	C	G (Gly)	195	NA	NA
851	586	ORF1a	T	Y (Tyr)	196	NA	NA
852	587	ORF1a	A	Y (Tyr)	196	NA	NA
853	588	ORF1a	C	Y (Tyr)	196	NA	NA
854	589	ORF1a	C	P (Pro)	197	NA	NA
855	590	ORF1a	C	P (Pro)	197	NA	NA
856	591	ORF1a	T	P (Pro)	197	NA	NA
857	592	ORF1a	C	L (Leu)	198	NA	NA
858	593	ORF1a	T	L (Leu)	198	NA	NA
859	594	ORF1a	T	L (Leu)	198	NA	NA
860	595	ORF1a	G	E (Glu)	199	NA	NA
861	596	ORF1a	A	E (Glu)	199	NA	NA
862	597	ORF1a	G	E (Glu)	199	NA	NA
863	598	ORF1a	T	C (Cys)	200	NA	NA
864	599	ORF1a	G	C (Cys)	200	NA	NA
865	600	ORF1a	C	C (Cys)	200	NA	NA
866	601	ORF1a	A	I (Ile)	201	NA	NA
867	602	ORF1a	T	I (Ile)	201	NA	NA
868	603	ORF1a	T	I (Ile)	201	NA	NA
869	604	ORF1a	A	K (Lys)	202	NA	NA
870	605	ORF1a	A	K (Lys)	202	NA	NA
871	606	ORF1a	A	K (Lys)	202	NA	NA
872	607	ORF1a	G	D (Asp)	203	NA	NA
873	608	ORF1a	A	D (Asp)	203	NA	NA
874	609	ORF1a	C	D (Asp)	203	NA	NA
875	610	ORF1a	C	L (Leu)	204	NA	NA
876	611	ORF1a	T	L (Leu)	204	NA	NA
877	612	ORF1a	T	L (Leu)	204	NA	NA
878	613	ORF1a	C	L (Leu)	205	1	NA
879	614	ORF1a	T	L (Leu)	205	NA	NA
880	615	ORF1a	A	L (Leu)	205	NA	NA
881	616	ORF1a	G	A (Ala)	206	NA	NA
882	617	ORF1a	C	A (Ala)	206	NA	NA
883	618	ORF1a	A	A (Ala)	206	NA	NA
884	619	ORF1a	C	R (Arg)	207	NA	NA
885	620	ORF1a	G	R (Arg)	207	NA	NA
886	621	ORF1a	T	R (Arg)	207	NA	NA
887	622	ORF1a	G	A (Ala)	208	NA	NA
888	623	ORF1a	C	A (Ala)	208	NA	NA
889	624	ORF1a	T	A (Ala)	208	NA	NA
890	625	ORF1a	G	G (Gly)	209	NA	NA
891	626	ORF1a	G	G (Gly)	209	NA	NA
892	627	ORF1a	T	G (Gly)	209	NA	NA
893	628	ORF1a	A	K (Lys)	210	NA	NA
894	629	ORF1a	A	K (Lys)	210	NA	NA
895	630	ORF1a	A	K (Lys)	210	NA	NA
896	631	ORF1a	G	A (Ala)	211	NA	NA
897	632	ORF1a	C	A (Ala)	211	NA	NA
898	633	ORF1a	T	A (Ala)	211	NA	NA
899	634	ORF1a	T	S (Ser)	212	NA	NA
900	635	ORF1a	C	S (Ser)	212	NA	NA
901	636	ORF1a	A	S (Ser)	212	NA	NA
902	637	ORF1a	T	C (Cys)	213	NA	NA
903	638	ORF1a	G	C (Cys)	213	NA	NA
904	639	ORF1a	C	C (Cys)	213	NA	NA
905	640	ORF1a	A	T (Thr)	214	NA	NA
906	641	ORF1a	C	T (Thr)	214	NA	NA
907	642	ORF1a	T	T (Thr)	214	NA	NA
908	643	ORF1a	T	L (Leu)	215	NA	NA
909	644	ORF1a	T	L (Leu)	215	NA	NA
910	645	ORF1a	G	L (Leu)	215	1	NA
911	646	ORF1a	T	S (Ser)	216	NA	NA
912	647	ORF1a	C	S (Ser)	216	NA	NA
913	648	ORF1a	C	S (Ser)	216	1	A
914	649	ORF1a	G	E (Glu)	217	NA	NA
915	650	ORF1a	A	E (Glu)	217	NA	NA
916	651	ORF1a	A	E (Glu)	217	NA	NA
917	652	ORF1a	C	Q (Gln)	218	NA	NA
918	653	ORF1a	A	Q (Gln)	218	NA	NA
919	654	ORF1a	A	Q (Gln)	218	NA	NA
920	655	ORF1a	C	L (Leu)	219	1	NA
921	656	ORF1a	T	L (Leu)	219	NA	NA
922	657	ORF1a	G	L (Leu)	219	1	NA
923	658	ORF1a	G	D (Asp)	220	NA	NA
924	659	ORF1a	A	D (Asp)	220	NA	NA
925	660	ORF1a	C	D (Asp)	220	NA	NA
926	661	ORF1a	T	F (Phe)	221	NA	NA
927	662	ORF1a	T	F (Phe)	221	NA	NA
928	663	ORF1a	T	F (Phe)	221	NA	NA
929	664	ORF1a	A	I (Ile)	222	NA	NA
930	665	ORF1a	T	I (Ile)	222	NA	NA
931	666	ORF1a	T	I (Ile)	222	NA	NA
932	667	ORF1a	G	D (Asp)	223	1	NA
933	668	ORF1a	A	D (Asp)	223	NA	NA
934	669	ORF1a	C	D (Asp)	223	NA	NA
935	670	ORF1a	A	T (Thr)	224	NA	NA
936	671	ORF1a	C	T (Thr)	224	1	NA
937	672	ORF1a	T	T (Thr)	224	NA	NA
938	673	ORF1a	A	K (Lys)	225	NA	NA
939	674	ORF1a	A	K (Lys)	225	NA	NA
940	675	ORF1a	G	K (Lys)	225	NA	NA
941	676	ORF1a	A	R (Arg)	226	NA	NA
942	677	ORF1a	G	R (Arg)	226	NA	NA
943	678	ORF1a	G	R (Arg)	226	NA	NA
944	679	ORF1a	G	G (Gly)	227	NA	NA
945	680	ORF1a	G	G (Gly)	227	NA	NA
946	681	ORF1a	T	G (Gly)	227	NA	NA
947	682	ORF1a	G	V (Val)	228	NA	NA
948	683	ORF1a	T	V (Val)	228	NA	NA
949	684	ORF1a	A	V (Val)	228	NA	NA
950	685	ORF1a	T	Y (Tyr)	229	NA	NA
951	686	ORF1a	A	Y (Tyr)	229	NA	NA
952	687	ORF1a	C	Y (Tyr)	229	NA	NA
953	688	ORF1a	T	C (Cys)	230	NA	NA
954	689	ORF1a	G	C (Cys)	230	NA	NA
955	690	ORF1a	C	C (Cys)	230	NA	NA
956	691	ORF1a	T	C (Cys)	231	NA	NA
957	692	ORF1a	G	C (Cys)	231	NA	NA
958	693	ORF1a	C	C (Cys)	231	NA	NA
959	694	ORF1a	C	R (Arg)	232	NA	NA
960	695	ORF1a	G	R (Arg)	232	1	NA
961	696	ORF1a	T	R (Arg)	232	NA	NA
962	697	ORF1a	G	E (Glu)	233	NA	NA
963	698	ORF1a	A	E (Glu)	233	NA	NA
964	699	ORF1a	A	E (Glu)	233	NA	NA
965	700	ORF1a	C	H (His)	234	NA	NA
966	701	ORF1a	A	H (His)	234	NA	NA
967	702	ORF1a	T	H (His)	234	NA	NA
968	703	ORF1a	G	E (Glu)	235	NA	NA
969	704	ORF1a	A	E (Glu)	235	1	NA
970	705	ORF1a	G	E (Glu)	235	NA	NA
971	706	ORF1a	C	H (His)	236	NA	NA
972	707	ORF1a	A	H (His)	236	NA	NA
973	708	ORF1a	T	H (His)	236	NA	NA
974	709	ORF1a	G	E (Glu)	237	NA	NA
975	710	ORF1a	A	E (Glu)	237	NA	NA
976	711	ORF1a	A	E (Glu)	237	NA	NA
977	712	ORF1a	A	I (Ile)	238	NA	NA
978	713	ORF1a	T	I (Ile)	238	NA	NA
979	714	ORF1a	T	I (Ile)	238	NA	NA
980	715	ORF1a	G	A (Ala)	239	NA	NA
981	716	ORF1a	C	A (Ala)	239	NA	NA
982	717	ORF1a	T	A (Ala)	239	NA	NA
983	718	ORF1a	T	W (Trp)	240	NA	NA
984	719	ORF1a	G	W (Trp)	240	NA	NA
985	720	ORF1a	G	W (Trp)	240	NA	NA
986	721	ORF1a	T	Y (Tyr)	241	NA	NA
987	722	ORF1a	A	Y (Tyr)	241	NA	NA
988	723	ORF1a	C	Y (Tyr)	241	NA	NA
989	724	ORF1a	A	T (Thr)	242	NA	NA
990	725	ORF1a	C	T (Thr)	242	NA	NA
991	726	ORF1a	G	T (Thr)	242	NA	NA
992	727	ORF1a	G	E (Glu)	243	NA	NA
993	728	ORF1a	A	E (Glu)	243	NA	NA
994	729	ORF1a	A	E (Glu)	243	NA	NA
995	730	ORF1a	C	R (Arg)	244	NA	NA
996	731	ORF1a	G	R (Arg)	244	NA	NA
997	732	ORF1a	T	R (Arg)	244	NA	NA
998	733	ORF1a	T	S (Ser)	245	NA	NA
999	734	ORF1a	C	S (Ser)	245	NA	NA
1000	735	ORF1a	T	S (Ser)	245	NA	NA
1001	736	ORF1a	G	E (Glu)	246	NA	NA
1002	737	ORF1a	A	E (Glu)	246	NA	NA
1003	738	ORF1a	A	E (Glu)	246	NA	NA
1004	739	ORF1a	A	K (Lys)	247	NA	NA
1005	740	ORF1a	A	K (Lys)	247	NA	NA
1006	741	ORF1a	G	K (Lys)	247	NA	NA
1007	742	ORF1a	A	S (Ser)	248	NA	NA
1008	743	ORF1a	G	S (Ser)	248	NA	NA
1009	744	ORF1a	C	S (Ser)	248	NA	NA
1010	745	ORF1a	T	Y (Tyr)	249	NA	NA
1011	746	ORF1a	A	Y (Tyr)	249	NA	NA
1012	747	ORF1a	T	Y (Tyr)	249	NA	NA
1013	748	ORF1a	G	E (Glu)	250	NA	NA
1014	749	ORF1a	A	E (Glu)	250	NA	NA
1015	750	ORF1a	A	E (Glu)	250	NA	NA
1016	751	ORF1a	T	L (Leu)	251	NA	NA
1017	752	ORF1a	T	L (Leu)	251	NA	NA
1018	753	ORF1a	G	L (Leu)	251	NA	NA
1019	754	ORF1a	C	Q (Gln)	252	NA	NA
1020	755	ORF1a	A	Q (Gln)	252	NA	NA
1021	756	ORF1a	G	Q (Gln)	252	NA	NA
1022	757	ORF1a	A	T (Thr)	253	NA	NA
1023	758	ORF1a	C	T (Thr)	253	NA	NA
1024	759	ORF1a	A	T (Thr)	253	NA	NA
1025	760	ORF1a	C	P (Pro)	254	NA	NA
1026	761	ORF1a	C	P (Pro)	254	NA	NA
1027	762	ORF1a	T	P (Pro)	254	NA	NA
1028	763	ORF1a	T	F (Phe)	255	NA	NA
1029	764	ORF1a	T	F (Phe)	255	NA	NA
1030	765	ORF1a	T	F (Phe)	255	NA	NA
1031	766	ORF1a	G	E (Glu)	256	NA	NA
1032	767	ORF1a	A	E (Glu)	256	NA	NA
1033	768	ORF1a	A	E (Glu)	256	NA	NA
1034	769	ORF1a	A	I (Ile)	257	NA	NA
1035	770	ORF1a	T	I (Ile)	257	NA	NA
1036	771	ORF1a	T	I (Ile)	257	NA	NA
1037	772	ORF1a	A	K (Lys)	258	NA	NA
1038	773	ORF1a	A	K (Lys)	258	NA	NA
1039	774	ORF1a	A	K (Lys)	258	NA	NA
1040	775	ORF1a	T	L (Leu)	259	NA	NA
1041	776	ORF1a	T	L (Leu)	259	NA	NA
1042	777	ORF1a	G	L (Leu)	259	NA	NA
1043	778	ORF1a	G	A (Ala)	260	NA	NA
1044	779	ORF1a	C	A (Ala)	260	NA	NA
1045	780	ORF1a	A	A (Ala)	260	NA	NA
1046	781	ORF1a	A	K (Lys)	261	NA	NA
1047	782	ORF1a	A	K (Lys)	261	NA	NA
1048	783	ORF1a	G	K (Lys)	261	NA	NA
1049	784	ORF1a	A	K (Lys)	262	NA	NA
1050	785	ORF1a	A	K (Lys)	262	NA	NA
1051	786	ORF1a	A	K (Lys)	262	NA	NA
1052	787	ORF1a	T	F (Phe)	263	NA	NA
1053	788	ORF1a	T	F (Phe)	263	NA	NA
1054	789	ORF1a	T	F (Phe)	263	NA	NA
1055	790	ORF1a	G	D (Asp)	264	NA	NA
1056	791	ORF1a	A	D (Asp)	264	NA	NA
1057	792	ORF1a	C	D (Asp)	264	NA	NA
1058	793	ORF1a	A	T (Thr)	265	NA	NA
1059	794	ORF1a	C	T (Thr)	265	1	D
1060	795	ORF1a	C	T (Thr)	265	NA	NA
1061	796	ORF1a	T	F (Phe)	266	NA	NA
1062	797	ORF1a	T	F (Phe)	266	NA	NA
1063	798	ORF1a	C	F (Phe)	266	1	NA
1064	799	ORF1a	A	N (Asn)	267	NA	NA
1065	800	ORF1a	A	N (Asn)	267	NA	NA
1066	801	ORF1a	T	N (Asn)	267	NA	NA
1067	802	ORF1a	G	G (Gly)	268	NA	NA
1068	803	ORF1a	G	G (Gly)	268	NA	NA
1069	804	ORF1a	G	G (Gly)	268	NA	NA
1070	805	ORF1a	G	E (Glu)	269	NA	NA
1071	806	ORF1a	A	E (Glu)	269	NA	NA
1072	807	ORF1a	A	E (Glu)	269	NA	NA
1073	808	ORF1a	T	C (Cys)	270	NA	NA
1074	809	ORF1a	G	C (Cys)	270	NA	NA
1075	810	ORF1a	T	C (Cys)	270	NA	NA
1076	811	ORF1a	C	P (Pro)	271	NA	NA
1077	812	ORF1a	C	P (Pro)	271	1	NA
1078	813	ORF1a	A	P (Pro)	271	NA	NA
1079	814	ORF1a	A	N (Asn)	272	NA	NA
1080	815	ORF1a	A	N (Asn)	272	NA	NA
1081	816	ORF1a	T	N (Asn)	272	NA	NA
1082	817	ORF1a	T	F (Phe)	273	NA	NA
1083	818	ORF1a	T	F (Phe)	273	NA	NA
1084	819	ORF1a	T	F (Phe)	273	NA	NA
1085	820	ORF1a	G	V (Val)	274	NA	NA
1086	821	ORF1a	T	V (Val)	274	NA	NA
1087	822	ORF1a	A	V (Val)	274	NA	NA
1088	823	ORF1a	T	F (Phe)	275	NA	NA
1089	824	ORF1a	T	F (Phe)	275	NA	NA
1090	825	ORF1a	T	F (Phe)	275	NA	NA
1091	826	ORF1a	C	P (Pro)	276	NA	NA
1092	827	ORF1a	C	P (Pro)	276	NA	NA
1093	828	ORF1a	C	P (Pro)	276	NA	NA
1094	829	ORF1a	T	L (Leu)	277	NA	NA
1095	830	ORF1a	T	L (Leu)	277	NA	NA
1096	831	ORF1a	A	L (Leu)	277	NA	NA
1097	832	ORF1a	A	N (Asn)	278	NA	NA
1098	833	ORF1a	A	N (Asn)	278	NA	NA
1099	834	ORF1a	T	N (Asn)	278	NA	NA
1100	835	ORF1a	T	S (Ser)	279	NA	NA
1101	836	ORF1a	C	S (Ser)	279	1	NA
1102	837	ORF1a	C	S (Ser)	279	1	NA
1103	838	ORF1a	A	I (Ile)	280	NA	NA
1104	839	ORF1a	T	I (Ile)	280	NA	NA
1105	840	ORF1a	A	I (Ile)	280	NA	NA
1106	841	ORF1a	A	I (Ile)	281	NA	NA
1107	842	ORF1a	T	I (Ile)	281	NA	NA
1108	843	ORF1a	C	I (Ile)	281	NA	NA
1109	844	ORF1a	A	K (Lys)	282	NA	NA
1110	845	ORF1a	A	K (Lys)	282	NA	NA
1111	846	ORF1a	G	K (Lys)	282	NA	NA
1112	847	ORF1a	A	T (Thr)	283	NA	NA
1113	848	ORF1a	C	T (Thr)	283	NA	NA
1114	849	ORF1a	T	T (Thr)	283	NA	NA
1115	850	ORF1a	A	I (Ile)	284	NA	NA
1116	851	ORF1a	T	I (Ile)	284	NA	NA
1117	852	ORF1a	T	I (Ile)	284	NA	NA
1118	853	ORF1a	C	Q (Gln)	285	NA	NA
1119	854	ORF1a	A	Q (Gln)	285	NA	NA
1120	855	ORF1a	A	Q (Gln)	285	NA	NA
1121	856	ORF1a	C	P (Pro)	286	NA	NA
1122	857	ORF1a	C	P (Pro)	286	NA	NA
1123	858	ORF1a	A	P (Pro)	286	NA	NA
1124	859	ORF1a	A	R (Arg)	287	NA	NA
1125	860	ORF1a	G	R (Arg)	287	NA	NA
1126	861	ORF1a	G	R (Arg)	287	1	NA
1127	862	ORF1a	G	V (Val)	288	NA	NA
1128	863	ORF1a	T	V (Val)	288	NA	NA
1129	864	ORF1a	T	V (Val)	288	NA	NA
1130	865	ORF1a	G	E (Glu)	289	NA	NA
1131	866	ORF1a	A	E (Glu)	289	NA	NA
1132	867	ORF1a	A	E (Glu)	289	1	F
1133	868	ORF1a	A	K (Lys)	290	NA	NA
1134	869	ORF1a	A	K (Lys)	290	NA	NA
1135	870	ORF1a	G	K (Lys)	290	NA	NA
1136	871	ORF1a	A	K (Lys)	291	NA	NA
1137	872	ORF1a	A	K (Lys)	291	NA	NA
1138	873	ORF1a	A	K (Lys)	291	NA	NA
1139	874	ORF1a	A	K (Lys)	292	NA	NA
1140	875	ORF1a	A	K (Lys)	292	NA	NA
1141	876	ORF1a	G	K (Lys)	292	1	NA
1142	877	ORF1a	C	L (Leu)	293	NA	NA
1143	878	ORF1a	T	L (Leu)	293	NA	NA
1144	879	ORF1a	T	L (Leu)	293	NA	NA
1145	880	ORF1a	G	D (Asp)	294	NA	NA
1146	881	ORF1a	A	D (Asp)	294	NA	NA
1147	882	ORF1a	T	D (Asp)	294	NA	NA
1148	883	ORF1a	G	G (Gly)	295	NA	NA
1149	884	ORF1a	G	G (Gly)	295	1	NA
1150	885	ORF1a	C	G (Gly)	295	NA	NA
1151	886	ORF1a	T	F (Phe)	296	NA	NA
1152	887	ORF1a	T	F (Phe)	296	NA	NA
1153	888	ORF1a	T	F (Phe)	296	NA	NA
1154	889	ORF1a	A	M (Met)	297	NA	NA
1155	890	ORF1a	T	M (Met)	297	NA	NA
1156	891	ORF1a	G	M (Met)	297	NA	NA
1157	892	ORF1a	G	G (Gly)	298	1	E
1158	893	ORF1a	G	G (Gly)	298	NA	NA
1159	894	ORF1a	T	G (Gly)	298	NA	NA
1160	895	ORF1a	A	R (Arg)	299	NA	NA
1161	896	ORF1a	G	R (Arg)	299	NA	NA
1162	897	ORF1a	A	R (Arg)	299	NA	NA
1163	898	ORF1a	A	I (Ile)	300	1	E
1164	899	ORF1a	T	I (Ile)	300	NA	NA
1165	900	ORF1a	T	I (Ile)	300	NA	NA
1166	901	ORF1a	C	R (Arg)	301	NA	NA
1167	902	ORF1a	G	R (Arg)	301	NA	NA
1168	903	ORF1a	A	R (Arg)	301	NA	NA
1169	904	ORF1a	T	S (Ser)	302	NA	NA
1170	905	ORF1a	C	S (Ser)	302	NA	NA
1171	906	ORF1a	T	S (Ser)	302	NA	NA
1172	907	ORF1a	G	V (Val)	303	NA	NA
1173	908	ORF1a	T	V (Val)	303	NA	NA
1174	909	ORF1a	C	V (Val)	303	NA	NA
1175	910	ORF1a	T	Y (Tyr)	304	NA	NA
1176	911	ORF1a	A	Y (Tyr)	304	NA	NA
1177	912	ORF1a	T	Y (Tyr)	304	NA	NA
1178	913	ORF1a	C	P (Pro)	305	NA	NA
1179	914	ORF1a	C	P (Pro)	305	NA	NA
1180	915	ORF1a	A	P (Pro)	305	NA	NA
1181	916	ORF1a	G	V (Val)	306	1	NA
1182	917	ORF1a	T	V (Val)	306	NA	NA
1183	918	ORF1a	T	V (Val)	306	NA	NA
1184	919	ORF1a	G	A (Ala)	307	NA	NA
1185	920	ORF1a	C	A (Ala)	307	NA	NA
1186	921	ORF1a	G	A (Ala)	307	NA	NA
1187	922	ORF1a	T	S (Ser)	308	NA	NA
1188	923	ORF1a	C	S (Ser)	308	NA	NA
1189	924	ORF1a	A	S (Ser)	308	NA	NA
1190	925	ORF1a	C	P (Pro)	309	1	NA
1191	926	ORF1a	C	P (Pro)	309	NA	NA
1192	927	ORF1a	A	P (Pro)	309	NA	NA
1193	928	ORF1a	A	N (Asn)	310	NA	NA
1194	929	ORF1a	A	N (Asn)	310	NA	NA
1195	930	ORF1a	T	N (Asn)	310	NA	NA
1196	931	ORF1a	G	E (Glu)	311	NA	NA
1197	932	ORF1a	A	E (Glu)	311	NA	NA
1198	933	ORF1a	A	E (Glu)	311	NA	NA
1199	934	ORF1a	T	C (Cys)	312	NA	NA
1200	935	ORF1a	G	C (Cys)	312	NA	NA
1201	936	ORF1a	C	C (Cys)	312	NA	NA
1202	937	ORF1a	A	N (Asn)	313	NA	NA
1203	938	ORF1a	A	N (Asn)	313	NA	NA
1204	939	ORF1a	C	N (Asn)	313	NA	NA
1205	940	ORF1a	C	Q (Gln)	314	NA	NA
1206	941	ORF1a	A	Q (Gln)	314	NA	NA
1207	942	ORF1a	A	Q (Gln)	314	NA	NA
1208	943	ORF1a	A	M (Met)	315	NA	NA
1209	944	ORF1a	T	M (Met)	315	NA	NA
1210	945	ORF1a	G	M (Met)	315	NA	NA
1211	946	ORF1a	T	C (Cys)	316	NA	NA
1212	947	ORF1a	G	C (Cys)	316	NA	NA
1213	948	ORF1a	C	C (Cys)	316	NA	NA
1214	949	ORF1a	C	L (Leu)	317	NA	NA
1215	950	ORF1a	T	L (Leu)	317	NA	NA
1216	951	ORF1a	T	L (Leu)	317	NA	NA
1217	952	ORF1a	T	S (Ser)	318	NA	NA
1218	953	ORF1a	C	S (Ser)	318	NA	NA
1219	954	ORF1a	A	S (Ser)	318	NA	NA
1220	955	ORF1a	A	T (Thr)	319	NA	NA
1221	956	ORF1a	C	T (Thr)	319	NA	NA
1222	957	ORF1a	T	T (Thr)	319	NA	NA
1223	958	ORF1a	C	L (Leu)	320	NA	NA
1224	959	ORF1a	T	L (Leu)	320	NA	NA
1225	960	ORF1a	C	L (Leu)	320	NA	NA
1226	961	ORF1a	A	M (Met)	321	NA	NA
1227	962	ORF1a	T	M (Met)	321	NA	NA
1228	963	ORF1a	G	M (Met)	321	NA	NA
1229	964	ORF1a	A	K (Lys)	322	NA	NA
1230	965	ORF1a	A	K (Lys)	322	NA	NA
1231	966	ORF1a	G	K (Lys)	322	NA	NA
1232	967	ORF1a	T	C (Cys)	323	NA	NA
1233	968	ORF1a	G	C (Cys)	323	NA	NA
1234	969	ORF1a	T	C (Cys)	323	NA	NA
1235	970	ORF1a	G	D (Asp)	324	NA	NA
1236	971	ORF1a	A	D (Asp)	324	NA	NA
1237	972	ORF1a	T	D (Asp)	324	NA	NA
1238	973	ORF1a	C	H (His)	325	NA	NA
1239	974	ORF1a	A	H (His)	325	NA	NA
1240	975	ORF1a	T	H (His)	325	NA	NA
1241	976	ORF1a	T	C (Cys)	326	NA	NA
1242	977	ORF1a	G	C (Cys)	326	NA	NA
1243	978	ORF1a	T	C (Cys)	326	NA	NA
1244	979	ORF1a	G	G (Gly)	327	NA	NA
1245	980	ORF1a	G	G (Gly)	327	NA	NA
1246	981	ORF1a	T	G (Gly)	327	NA	NA
1247	982	ORF1a	G	E (Glu)	328	NA	NA
1248	983	ORF1a	A	E (Glu)	328	NA	NA
1249	984	ORF1a	A	E (Glu)	328	NA	NA
1250	985	ORF1a	A	T (Thr)	329	NA	NA
1251	986	ORF1a	C	T (Thr)	329	NA	NA
1252	987	ORF1a	T	T (Thr)	329	NA	NA
1253	988	ORF1a	T	S (Ser)	330	NA	NA
1254	989	ORF1a	C	S (Ser)	330	NA	NA
1255	990	ORF1a	A	S (Ser)	330	NA	NA
1256	991	ORF1a	T	W (Trp)	331	NA	NA
1257	992	ORF1a	G	W (Trp)	331	NA	NA
1258	993	ORF1a	G	W (Trp)	331	NA	NA
1259	994	ORF1a	C	Q (Gln)	332	NA	NA
1260	995	ORF1a	A	Q (Gln)	332	NA	NA
1261	996	ORF1a	G	Q (Gln)	332	NA	NA
1262	997	ORF1a	A	T (Thr)	333	NA	NA
1263	998	ORF1a	C	T (Thr)	333	NA	NA
1264	999	ORF1a	G	T (Thr)	333	NA	NA
1265	1000	ORF1a	G	G (Gly)	334	NA	NA
1266	1001	ORF1a	G	G (Gly)	334	NA	NA
1267	1002	ORF1a	C	G (Gly)	334	NA	NA
1268	1003	ORF1a	G	D (Asp)	335	NA	NA
1269	1004	ORF1a	A	D (Asp)	335	NA	NA
1270	1005	ORF1a	T	D (Asp)	335	NA	NA
1271	1006	ORF1a	T	F (Phe)	336	NA	NA
1272	1007	ORF1a	T	F (Phe)	336	NA	NA
1273	1008	ORF1a	T	F (Phe)	336	NA	NA
1274	1009	ORF1a	G	V (Val)	337	NA	NA
1275	1010	ORF1a	T	V (Val)	337	NA	NA
1276	1011	ORF1a	T	V (Val)	337	NA	NA
1277	1012	ORF1a	A	K (Lys)	338	NA	NA
1278	1013	ORF1a	A	K (Lys)	338	NA	NA
1279	1014	ORF1a	A	K (Lys)	338	NA	NA
1280	1015	ORF1a	G	A (Ala)	339	NA	NA
1281	1016	ORF1a	C	A (Ala)	339	NA	NA
1282	1017	ORF1a	C	A (Ala)	339	NA	NA
1283	1018	ORF1a	A	T (Thr)	340	NA	NA
1284	1019	ORF1a	C	T (Thr)	340	NA	NA
1285	1020	ORF1a	T	T (Thr)	340	1	NA
1286	1021	ORF1a	T	C (Cys)	341	NA	NA
1287	1022	ORF1a	G	C (Cys)	341	NA	NA
1288	1023	ORF1a	C	C (Cys)	341	NA	NA
1289	1024	ORF1a	G	E (Glu)	342	NA	NA
1290	1025	ORF1a	A	E (Glu)	342	NA	NA
1291	1026	ORF1a	A	E (Glu)	342	NA	NA
1292	1027	ORF1a	T	F (Phe)	343	NA	NA
1293	1028	ORF1a	T	F (Phe)	343	NA	NA
1294	1029	ORF1a	T	F (Phe)	343	NA	NA
1295	1030	ORF1a	T	C (Cys)	344	NA	NA
1296	1031	ORF1a	G	C (Cys)	344	NA	NA
1297	1032	ORF1a	T	C (Cys)	344	NA	NA
1298	1033	ORF1a	G	G (Gly)	345	NA	NA
1299	1034	ORF1a	G	G (Gly)	345	NA	NA
1300	1035	ORF1a	C	G (Gly)	345	1	NA
1301	1036	ORF1a	A	T (Thr)	346	NA	NA
1302	1037	ORF1a	C	T (Thr)	346	1	NA
1303	1038	ORF1a	T	T (Thr)	346	NA	NA
1304	1039	ORF1a	G	E (Glu)	347	NA	NA
1305	1040	ORF1a	A	E (Glu)	347	NA	NA
1306	1041	ORF1a	G	E (Glu)	347	NA	NA
1307	1042	ORF1a	A	N (Asn)	348	NA	NA
1308	1043	ORF1a	A	N (Asn)	348	NA	NA
1309	1044	ORF1a	T	N (Asn)	348	NA	NA
1310	1045	ORF1a	T	L (Leu)	349	NA	NA
1311	1046	ORF1a	T	L (Leu)	349	NA	NA
1312	1047	ORF1a	G	L (Leu)	349	NA	NA
1313	1048	ORF1a	A	T (Thr)	350	NA	NA
1314	1049	ORF1a	C	T (Thr)	350	1	NA
1315	1050	ORF1a	T	T (Thr)	350	NA	NA
1316	1051	ORF1a	A	K (Lys)	351	NA	NA
1317	1052	ORF1a	A	K (Lys)	351	NA	NA
1318	1053	ORF1a	A	K (Lys)	351	NA	NA
1319	1054	ORF1a	G	E (Glu)	352	1	NA
1320	1055	ORF1a	A	E (Glu)	352	NA	NA
1321	1056	ORF1a	A	E (Glu)	352	NA	NA
1322	1057	ORF1a	G	G (Gly)	353	NA	NA
1323	1058	ORF1a	G	G (Gly)	353	NA	NA
1324	1059	ORF1a	T	G (Gly)	353	NA	NA
1325	1060	ORF1a	G	A (Ala)	354	NA	NA
1326	1061	ORF1a	C	A (Ala)	354	NA	NA
1327	1062	ORF1a	C	A (Ala)	354	NA	NA
1328	1063	ORF1a	A	T (Thr)	355	NA	NA
1329	1064	ORF1a	C	T (Thr)	355	NA	NA
1330	1065	ORF1a	T	T (Thr)	355	NA	NA
1331	1066	ORF1a	A	T (Thr)	356	NA	NA
1332	1067	ORF1a	C	T (Thr)	356	NA	NA
1333	1068	ORF1a	T	T (Thr)	356	NA	NA
1334	1069	ORF1a	T	C (Cys)	357	NA	NA
1335	1070	ORF1a	G	C (Cys)	357	NA	NA
1336	1071	ORF1a	T	C (Cys)	357	NA	NA
1337	1072	ORF1a	G	G (Gly)	358	NA	NA
1338	1073	ORF1a	G	G (Gly)	358	NA	NA
1339	1074	ORF1a	T	G (Gly)	358	NA	NA
1340	1075	ORF1a	T	Y (Tyr)	359	NA	NA
1341	1076	ORF1a	A	Y (Tyr)	359	NA	NA
1342	1077	ORF1a	C	Y (Tyr)	359	NA	NA
1343	1078	ORF1a	T	L (Leu)	360	NA	NA
1344	1079	ORF1a	T	L (Leu)	360	NA	NA
1345	1080	ORF1a	A	L (Leu)	360	NA	NA
1346	1081	ORF1a	C	P (Pro)	361	NA	NA
1347	1082	ORF1a	C	P (Pro)	361	NA	NA
1348	1083	ORF1a	C	P (Pro)	361	NA	NA
1349	1084	ORF1a	C	Q (Gln)	362	NA	NA
1350	1085	ORF1a	A	Q (Gln)	362	NA	NA
1351	1086	ORF1a	A	Q (Gln)	362	NA	NA
1352	1087	ORF1a	A	N (Asn)	363	NA	NA
1353	1088	ORF1a	A	N (Asn)	363	NA	NA
1354	1089	ORF1a	T	N (Asn)	363	NA	NA
1355	1090	ORF1a	G	A (Ala)	364	NA	NA
1356	1091	ORF1a	C	A (Ala)	364	NA	NA
1357	1092	ORF1a	T	A (Ala)	364	NA	NA
1358	1093	ORF1a	G	V (Val)	365	NA	NA
1359	1094	ORF1a	T	V (Val)	365	NA	NA
1360	1095	ORF1a	T	V (Val)	365	NA	NA
1361	1096	ORF1a	G	V (Val)	366	NA	NA
1362	1097	ORF1a	T	V (Val)	366	NA	NA
1363	1098	ORF1a	T	V (Val)	366	NA	NA
1364	1099	ORF1a	A	K (Lys)	367	NA	NA
1365	1100	ORF1a	A	K (Lys)	367	NA	NA
1366	1101	ORF1a	A	K (Lys)	367	NA	NA
1367	1102	ORF1a	A	I (Ile)	368	NA	NA
1368	1103	ORF1a	T	I (Ile)	368	NA	NA
1369	1104	ORF1a	T	I (Ile)	368	NA	NA
1370	1105	ORF1a	T	Y (Tyr)	369	NA	NA
1371	1106	ORF1a	A	Y (Tyr)	369	NA	NA
1372	1107	ORF1a	T	Y (Tyr)	369	NA	NA
1373	1108	ORF1a	T	C (Cys)	370	NA	NA
1374	1109	ORF1a	G	C (Cys)	370	NA	NA
1375	1110	ORF1a	T	C (Cys)	370	1	NA
1376	1111	ORF1a	C	P (Pro)	371	1	NA
1377	1112	ORF1a	C	P (Pro)	371	NA	NA
1378	1113	ORF1a	A	P (Pro)	371	NA	NA
1379	1114	ORF1a	G	A (Ala)	372	1	NA
1380	1115	ORF1a	C	A (Ala)	372	NA	NA
1381	1116	ORF1a	A	A (Ala)	372	NA	NA
1382	1117	ORF1a	T	C (Cys)	373	NA	NA
1383	1118	ORF1a	G	C (Cys)	373	NA	NA
1384	1119	ORF1a	T	C (Cys)	373	1	NA
1385	1120	ORF1a	C	H (His)	374	1	NA
1386	1121	ORF1a	A	H (His)	374	NA	NA
1387	1122	ORF1a	C	H (His)	374	1	NA
1388	1123	ORF1a	A	N (Asn)	375	NA	NA
1389	1124	ORF1a	A	N (Asn)	375	NA	NA
1390	1125	ORF1a	T	N (Asn)	375	NA	NA
1391	1126	ORF1a	T	S (Ser)	376	NA	NA
1392	1127	ORF1a	C	S (Ser)	376	NA	NA
1393	1128	ORF1a	A	S (Ser)	376	NA	NA
1394	1129	ORF1a	G	E (Glu)	377	NA	NA
1395	1130	ORF1a	A	E (Glu)	377	NA	NA
1396	1131	ORF1a	A	E (Glu)	377	NA	NA
1397	1132	ORF1a	G	V (Val)	378	NA	NA
1398	1133	ORF1a	T	V (Val)	378	NA	NA
1399	1134	ORF1a	A	V (Val)	378	NA	NA
1400	1135	ORF1a	G	G (Gly)	379	NA	NA
1401	1136	ORF1a	G	G (Gly)	379	NA	NA
1402	1137	ORF1a	A	G (Gly)	379	NA	NA
1403	1138	ORF1a	C	P (Pro)	380	NA	NA
1404	1139	ORF1a	C	P (Pro)	380	NA	NA
1405	1140	ORF1a	T	P (Pro)	380	NA	NA
1406	1141	ORF1a	G	E (Glu)	381	NA	NA
1407	1142	ORF1a	A	E (Glu)	381	1	NA
1408	1143	ORF1a	G	E (Glu)	381	NA	NA
1409	1144	ORF1a	C	H (His)	382	NA	NA
1410	1145	ORF1a	A	H (His)	382	NA	NA
1411	1146	ORF1a	T	H (His)	382	NA	NA
1412	1147	ORF1a	A	S (Ser)	383	NA	NA
1413	1148	ORF1a	G	S (Ser)	383	NA	NA
1414	1149	ORF1a	T	S (Ser)	383	NA	NA
1415	1150	ORF1a	C	L (Leu)	384	1	NA
1416	1151	ORF1a	T	L (Leu)	384	NA	NA
1417	1152	ORF1a	T	L (Leu)	384	NA	NA
1418	1153	ORF1a	G	A (Ala)	385	NA	NA
1419	1154	ORF1a	C	A (Ala)	385	NA	NA
1420	1155	ORF1a	C	A (Ala)	385	NA	NA
1421	1156	ORF1a	G	E (Glu)	386	NA	NA
1422	1157	ORF1a	A	E (Glu)	386	NA	NA
1423	1158	ORF1a	A	E (Glu)	386	NA	NA
1424	1159	ORF1a	T	Y (Tyr)	387	NA	NA
1425	1160	ORF1a	A	Y (Tyr)	387	NA	NA
1426	1161	ORF1a	C	Y (Tyr)	387	NA	NA
1427	1162	ORF1a	C	H (His)	388	1	NA
1428	1163	ORF1a	A	H (His)	388	NA	NA
1429	1164	ORF1a	T	H (His)	388	NA	NA
1430	1165	ORF1a	A	N (Asn)	389	NA	NA
1431	1166	ORF1a	A	N (Asn)	389	NA	NA
1432	1167	ORF1a	T	N (Asn)	389	NA	NA
1433	1168	ORF1a	G	E (Glu)	390	NA	NA
1434	1169	ORF1a	A	E (Glu)	390	NA	NA
1435	1170	ORF1a	A	E (Glu)	390	NA	NA
1436	1171	ORF1a	T	S (Ser)	391	1	NA
1437	1172	ORF1a	C	S (Ser)	391	NA	NA
1438	1173	ORF1a	T	S (Ser)	391	NA	NA
1439	1174	ORF1a	G	G (Gly)	392	NA	NA
1440	1175	ORF1a	G	G (Gly)	392	NA	NA
1441	1176	ORF1a	C	G (Gly)	392	NA	NA
1442	1177	ORF1a	T	L (Leu)	393	NA	NA
1443	1178	ORF1a	T	L (Leu)	393	NA	NA
1444	1179	ORF1a	G	L (Leu)	393	NA	NA
1445	1180	ORF1a	A	K (Lys)	394	1	NA
1446	1181	ORF1a	A	K (Lys)	394	NA	NA
1447	1182	ORF1a	A	K (Lys)	394	1	NA
1448	1183	ORF1a	A	T (Thr)	395	NA	NA
1449	1184	ORF1a	C	T (Thr)	395	NA	NA
1450	1185	ORF1a	C	T (Thr)	395	NA	NA
1451	1186	ORF1a	A	I (Ile)	396	NA	NA
1452	1187	ORF1a	T	I (Ile)	396	NA	NA
1453	1188	ORF1a	T	I (Ile)	396	NA	NA
1454	1189	ORF1a	C	L (Leu)	397	NA	NA
1455	1190	ORF1a	T	L (Leu)	397	NA	NA
1456	1191	ORF1a	T	L (Leu)	397	NA	NA
1457	1192	ORF1a	C	R (Arg)	398	1	NA
1458	1193	ORF1a	G	R (Arg)	398	NA	NA
1459	1194	ORF1a	T	R (Arg)	398	NA	NA
1460	1195	ORF1a	A	K (Lys)	399	NA	NA
1461	1196	ORF1a	A	K (Lys)	399	NA	NA
1462	1197	ORF1a	G	K (Lys)	399	NA	NA
1463	1198	ORF1a	G	G (Gly)	400	NA	NA
1464	1199	ORF1a	G	G (Gly)	400	NA	NA
1465	1200	ORF1a	T	G (Gly)	400	NA	NA
1466	1201	ORF1a	G	G (Gly)	401	NA	NA
1467	1202	ORF1a	G	G (Gly)	401	NA	NA
1468	1203	ORF1a	T	G (Gly)	401	NA	NA
1469	1204	ORF1a	C	R (Arg)	402	NA	NA
1470	1205	ORF1a	G	R (Arg)	402	NA	NA
1471	1206	ORF1a	C	R (Arg)	402	1	NA
1472	1207	ORF1a	A	T (Thr)	403	NA	NA
1473	1208	ORF1a	C	T (Thr)	403	NA	NA
1474	1209	ORF1a	T	T (Thr)	403	NA	NA
1475	1210	ORF1a	A	I (Ile)	404	NA	NA
1476	1211	ORF1a	T	I (Ile)	404	NA	NA
1477	1212	ORF1a	T	I (Ile)	404	NA	NA
1478	1213	ORF1a	G	A (Ala)	405	NA	NA
1479	1214	ORF1a	C	A (Ala)	405	NA	NA
1480	1215	ORF1a	C	A (Ala)	405	NA	NA
1481	1216	ORF1a	T	F (Phe)	406	NA	NA
1482	1217	ORF1a	T	F (Phe)	406	NA	NA
1483	1218	ORF1a	T	F (Phe)	406	NA	NA
1484	1219	ORF1a	G	G (Gly)	407	NA	NA
1485	1220	ORF1a	G	G (Gly)	407	NA	NA
1486	1221	ORF1a	A	G (Gly)	407	NA	NA
1487	1222	ORF1a	G	G (Gly)	408	NA	NA
1488	1223	ORF1a	G	G (Gly)	408	NA	NA
1489	1224	ORF1a	C	G (Gly)	408	1	NA
1490	1225	ORF1a	T	C (Cys)	409	NA	NA
1491	1226	ORF1a	G	C (Cys)	409	NA	NA
1492	1227	ORF1a	T	C (Cys)	409	NA	NA
1493	1228	ORF1a	G	V (Val)	410	NA	NA
1494	1229	ORF1a	T	V (Val)	410	NA	NA
1495	1230	ORF1a	G	V (Val)	410	1	NA
1496	1231	ORF1a	T	F (Phe)	411	NA	NA
1497	1232	ORF1a	T	F (Phe)	411	NA	NA
1498	1233	ORF1a	C	F (Phe)	411	1	B
1499	1234	ORF1a	T	S (Ser)	412	NA	NA
1500	1235	ORF1a	C	S (Ser)	412	NA	NA
1501	1236	ORF1a	T	S (Ser)	412	NA	NA
1502	1237	ORF1a	T	Y (Tyr)	413	NA	NA
1503	1238	ORF1a	A	Y (Tyr)	413	NA	NA
1504	1239	ORF1a	T	Y (Tyr)	413	NA	NA
1505	1240	ORF1a	G	V (Val)	414	NA	NA
1506	1241	ORF1a	T	V (Val)	414	NA	NA
1507	1242	ORF1a	T	V (Val)	414	NA	NA
1508	1243	ORF1a	G	G (Gly)	415	NA	NA
1509	1244	ORF1a	G	G (Gly)	415	NA	NA
1510	1245	ORF1a	T	G (Gly)	415	NA	NA
1511	1246	ORF1a	T	C (Cys)	416	NA	NA
1512	1247	ORF1a	G	C (Cys)	416	NA	NA
1513	1248	ORF1a	C	C (Cys)	416	NA	NA
1514	1249	ORF1a	C	H (His)	417	NA	NA
1515	1250	ORF1a	A	H (His)	417	NA	NA
1516	1251	ORF1a	T	H (His)	417	NA	NA
1517	1252	ORF1a	A	N (Asn)	418	NA	NA
1518	1253	ORF1a	A	N (Asn)	418	NA	NA
1519	1254	ORF1a	C	N (Asn)	418	NA	NA
1520	1255	ORF1a	A	K (Lys)	419	NA	NA
1521	1256	ORF1a	A	K (Lys)	419	NA	NA
1522	1257	ORF1a	G	K (Lys)	419	NA	NA
1523	1258	ORF1a	T	C (Cys)	420	NA	NA
1524	1259	ORF1a	G	C (Cys)	420	NA	NA
1525	1260	ORF1a	T	C (Cys)	420	NA	NA
1526	1261	ORF1a	G	A (Ala)	421	NA	NA
1527	1262	ORF1a	C	A (Ala)	421	NA	NA
1528	1263	ORF1a	C	A (Ala)	421	1	NA
1529	1264	ORF1a	T	Y (Tyr)	422	NA	NA
1530	1265	ORF1a	A	Y (Tyr)	422	NA	NA
1531	1266	ORF1a	T	Y (Tyr)	422	NA	NA
1532	1267	ORF1a	T	W (Trp)	423	NA	NA
1533	1268	ORF1a	G	W (Trp)	423	NA	NA
1534	1269	ORF1a	G	W (Trp)	423	NA	NA
1535	1270	ORF1a	G	V (Val)	424	NA	NA
1536	1271	ORF1a	T	V (Val)	424	NA	NA
1537	1272	ORF1a	T	V (Val)	424	NA	NA
1538	1273	ORF1a	C	P (Pro)	425	NA	NA
1539	1274	ORF1a	C	P (Pro)	425	NA	NA
1540	1275	ORF1a	A	P (Pro)	425	NA	NA
1541	1276	ORF1a	C	R (Arg)	426	NA	NA
1542	1277	ORF1a	G	R (Arg)	426	NA	NA
1543	1278	ORF1a	T	R (Arg)	426	NA	NA
1544	1279	ORF1a	G	A (Ala)	427	NA	NA
1545	1280	ORF1a	C	A (Ala)	427	NA	NA
1546	1281	ORF1a	T	A (Ala)	427	NA	NA
1547	1282	ORF1a	A	S (Ser)	428	NA	NA
1548	1283	ORF1a	G	S (Ser)	428	NA	NA
1549	1284	ORF1a	C	S (Ser)	428	NA	NA
1550	1285	ORF1a	G	A (Ala)	429	NA	NA
1551	1286	ORF1a	C	A (Ala)	429	NA	NA
1552	1287	ORF1a	T	A (Ala)	429	NA	NA
1553	1288	ORF1a	A	N (Asn)	430	NA	NA
1554	1289	ORF1a	A	N (Asn)	430	NA	NA
1555	1290	ORF1a	C	N (Asn)	430	1	NA
1556	1291	ORF1a	A	I (Ile)	431	NA	NA
1557	1292	ORF1a	T	I (Ile)	431	NA	NA
1558	1293	ORF1a	A	I (Ile)	431	NA	NA
1559	1294	ORF1a	G	G (Gly)	432	NA	NA
1560	1295	ORF1a	G	G (Gly)	432	NA	NA
1561	1296	ORF1a	T	G (Gly)	432	NA	NA
1562	1297	ORF1a	T	C (Cys)	433	NA	NA
1563	1298	ORF1a	G	C (Cys)	433	NA	NA
1564	1299	ORF1a	T	C (Cys)	433	NA	NA
1565	1300	ORF1a	A	N (Asn)	434	NA	NA
1566	1301	ORF1a	A	N (Asn)	434	NA	NA
1567	1302	ORF1a	C	N (Asn)	434	NA	NA
1568	1303	ORF1a	C	H (His)	435	NA	NA
1569	1304	ORF1a	A	H (His)	435	NA	NA
1570	1305	ORF1a	T	H (His)	435	NA	NA
1571	1306	ORF1a	A	T (Thr)	436	NA	NA
1572	1307	ORF1a	C	T (Thr)	436	1	NA
1573	1308	ORF1a	A	T (Thr)	436	NA	NA
1574	1309	ORF1a	G	G (Gly)	437	NA	NA
1575	1310	ORF1a	G	G (Gly)	437	NA	NA
1576	1311	ORF1a	T	G (Gly)	437	NA	NA
1577	1312	ORF1a	G	V (Val)	438	1	NA
1578	1313	ORF1a	T	V (Val)	438	1	E
1579	1314	ORF1a	T	V (Val)	438	NA	NA
1580	1315	ORF1a	G	V (Val)	439	NA	NA
1581	1316	ORF1a	T	V (Val)	439	NA	NA
1582	1317	ORF1a	T	V (Val)	439	NA	NA
1583	1318	ORF1a	G	G (Gly)	440	NA	NA
1584	1319	ORF1a	G	G (Gly)	440	NA	NA
1585	1320	ORF1a	A	G (Gly)	440	NA	NA
1586	1321	ORF1a	G	E (Glu)	441	NA	NA
1587	1322	ORF1a	A	E (Glu)	441	NA	NA
1588	1323	ORF1a	A	E (Glu)	441	NA	NA
1589	1324	ORF1a	G	G (Gly)	442	1	NA
1590	1325	ORF1a	G	G (Gly)	442	NA	NA
1591	1326	ORF1a	T	G (Gly)	442	NA	NA
1592	1327	ORF1a	T	S (Ser)	443	NA	NA
1593	1328	ORF1a	C	S (Ser)	443	NA	NA
1594	1329	ORF1a	C	S (Ser)	443	1	B
1595	1330	ORF1a	G	E (Glu)	444	NA	NA
1596	1331	ORF1a	A	E (Glu)	444	NA	NA
1597	1332	ORF1a	A	E (Glu)	444	NA	NA
1598	1333	ORF1a	G	G (Gly)	445	NA	NA
1599	1334	ORF1a	G	G (Gly)	445	NA	NA
1600	1335	ORF1a	T	G (Gly)	445	NA	NA
1601	1336	ORF1a	C	L (Leu)	446	1	NA
1602	1337	ORF1a	T	L (Leu)	446	NA	NA
1603	1338	ORF1a	T	L (Leu)	446	NA	NA
1604	1339	ORF1a	A	N (Asn)	447	NA	NA
1605	1340	ORF1a	A	N (Asn)	447	NA	NA
1606	1341	ORF1a	T	N (Asn)	447	NA	NA
1607	1342	ORF1a	G	D (Asp)	448	NA	NA
1608	1343	ORF1a	A	D (Asp)	448	NA	NA
1609	1344	ORF1a	C	D (Asp)	448	NA	NA
1610	1345	ORF1a	A	N (Asn)	449	NA	NA
1611	1346	ORF1a	A	N (Asn)	449	NA	NA
1612	1347	ORF1a	C	N (Asn)	449	NA	NA
1613	1348	ORF1a	C	L (Leu)	450	NA	NA
1614	1349	ORF1a	T	L (Leu)	450	NA	NA
1615	1350	ORF1a	T	L (Leu)	450	NA	NA
1616	1351	ORF1a	C	L (Leu)	451	NA	NA
1617	1352	ORF1a	T	L (Leu)	451	NA	NA
1618	1353	ORF1a	T	L (Leu)	451	NA	NA
1619	1354	ORF1a	G	E (Glu)	452	NA	NA
1620	1355	ORF1a	A	E (Glu)	452	NA	NA
1621	1356	ORF1a	A	E (Glu)	452	NA	NA
1622	1357	ORF1a	A	I (Ile)	453	NA	NA
1623	1358	ORF1a	T	I (Ile)	453	NA	NA
1624	1359	ORF1a	A	I (Ile)	453	1	E
1625	1360	ORF1a	C	L (Leu)	454	1	NA
1626	1361	ORF1a	T	L (Leu)	454	NA	NA
1627	1362	ORF1a	C	L (Leu)	454	NA	NA
1628	1363	ORF1a	C	Q (Gln)	455	1	NA
1629	1364	ORF1a	A	Q (Gln)	455	NA	NA
1630	1365	ORF1a	A	Q (Gln)	455	NA	NA
1631	1366	ORF1a	A	K (Lys)	456	NA	NA
1632	1367	ORF1a	A	K (Lys)	456	NA	NA
1633	1368	ORF1a	A	K (Lys)	456	NA	NA
1634	1369	ORF1a	G	E (Glu)	457	NA	NA
1635	1370	ORF1a	A	E (Glu)	457	NA	NA
1636	1371	ORF1a	G	E (Glu)	457	NA	NA
1637	1372	ORF1a	A	K (Lys)	458	NA	NA
1638	1373	ORF1a	A	K (Lys)	458	NA	NA
1639	1374	ORF1a	A	K (Lys)	458	NA	NA
1640	1375	ORF1a	G	V (Val)	459	NA	NA
1641	1376	ORF1a	T	V (Val)	459	NA	NA
1642	1377	ORF1a	C	V (Val)	459	NA	NA
1643	1378	ORF1a	A	N (Asn)	460	NA	NA
1644	1379	ORF1a	A	N (Asn)	460	NA	NA
1645	1380	ORF1a	C	N (Asn)	460	NA	NA
1646	1381	ORF1a	A	I (Ile)	461	NA	NA
1647	1382	ORF1a	T	I (Ile)	461	NA	NA
1648	1383	ORF1a	C	I (Ile)	461	NA	NA
1649	1384	ORF1a	A	N (Asn)	462	NA	NA
1650	1385	ORF1a	A	N (Asn)	462	NA	NA
1651	1386	ORF1a	T	N (Asn)	462	NA	NA
1652	1387	ORF1a	A	I (Ile)	463	NA	NA
1653	1388	ORF1a	T	I (Ile)	463	NA	NA
1654	1389	ORF1a	T	I (Ile)	463	NA	NA
1655	1390	ORF1a	G	V (Val)	464	NA	NA
1656	1391	ORF1a	T	V (Val)	464	NA	NA
1657	1392	ORF1a	T	V (Val)	464	NA	NA
1658	1393	ORF1a	G	G (Gly)	465	NA	NA
1659	1394	ORF1a	G	G (Gly)	465	NA	NA
1660	1395	ORF1a	T	G (Gly)	465	NA	NA
1661	1396	ORF1a	G	D (Asp)	466	NA	NA
1662	1397	ORF1a	A	D (Asp)	466	NA	NA
1663	1398	ORF1a	C	D (Asp)	466	NA	NA
1664	1399	ORF1a	T	F (Phe)	467	NA	NA
1665	1400	ORF1a	T	F (Phe)	467	NA	NA
1666	1401	ORF1a	T	F (Phe)	467	NA	NA
1667	1402	ORF1a	A	K (Lys)	468	NA	NA
1668	1403	ORF1a	A	K (Lys)	468	NA	NA
1669	1404	ORF1a	A	K (Lys)	468	NA	NA
1670	1405	ORF1a	C	L (Leu)	469	NA	NA
1671	1406	ORF1a	T	L (Leu)	469	NA	NA
1672	1407	ORF1a	T	L (Leu)	469	NA	NA
1673	1408	ORF1a	A	N (Asn)	470	NA	NA
1674	1409	ORF1a	A	N (Asn)	470	NA	NA
1675	1410	ORF1a	T	N (Asn)	470	NA	NA
1676	1411	ORF1a	G	E (Glu)	471	NA	NA
1677	1412	ORF1a	A	E (Glu)	471	NA	NA
1678	1413	ORF1a	A	E (Glu)	471	NA	NA
1679	1414	ORF1a	G	E (Glu)	472	NA	NA
1680	1415	ORF1a	A	E (Glu)	472	NA	NA
1681	1416	ORF1a	G	E (Glu)	472	NA	NA
1682	1417	ORF1a	A	I (Ile)	473	NA	NA
1683	1418	ORF1a	T	I (Ile)	473	1	NA
1684	1419	ORF1a	C	I (Ile)	473	NA	NA
1685	1420	ORF1a	G	A (Ala)	474	NA	NA
1686	1421	ORF1a	C	A (Ala)	474	NA	NA
1687	1422	ORF1a	C	A (Ala)	474	NA	NA
1688	1423	ORF1a	A	I (Ile)	475	1	NA
1689	1424	ORF1a	T	I (Ile)	475	NA	NA
1690	1425	ORF1a	T	I (Ile)	475	NA	NA
1691	1426	ORF1a	A	I (Ile)	476	NA	NA
1692	1427	ORF1a	T	I (Ile)	476	NA	NA
1693	1428	ORF1a	T	I (Ile)	476	NA	NA
1694	1429	ORF1a	T	L (Leu)	477	NA	NA
1695	1430	ORF1a	T	L (Leu)	477	NA	NA
1696	1431	ORF1a	G	L (Leu)	477	NA	NA
1697	1432	ORF1a	G	A (Ala)	478	NA	NA
1698	1433	ORF1a	C	A (Ala)	478	NA	NA
1699	1434	ORF1a	A	A (Ala)	478	NA	NA
1700	1435	ORF1a	T	S (Ser)	479	NA	NA
1701	1436	ORF1a	C	S (Ser)	479	NA	NA
1702	1437	ORF1a	T	S (Ser)	479	NA	NA
1703	1438	ORF1a	T	F (Phe)	480	NA	NA
1704	1439	ORF1a	T	F (Phe)	480	NA	NA
1705	1440	ORF1a	T	F (Phe)	480	NA	NA
1706	1441	ORF1a	T	S (Ser)	481	NA	NA
1707	1442	ORF1a	C	S (Ser)	481	NA	NA
1708	1443	ORF1a	T	S (Ser)	481	1	NA
1709	1444	ORF1a	G	A (Ala)	482	NA	NA
1710	1445	ORF1a	C	A (Ala)	482	1	NA
1711	1446	ORF1a	T	A (Ala)	482	NA	NA
1712	1447	ORF1a	T	S (Ser)	483	NA	NA
1713	1448	ORF1a	C	S (Ser)	483	NA	NA
1714	1449	ORF1a	C	S (Ser)	483	NA	NA
1715	1450	ORF1a	A	T (Thr)	484	NA	NA
1716	1451	ORF1a	C	T (Thr)	484	NA	NA
1717	1452	ORF1a	A	T (Thr)	484	NA	NA
1718	1453	ORF1a	A	S (Ser)	485	NA	NA
1719	1454	ORF1a	G	S (Ser)	485	NA	NA
1720	1455	ORF1a	T	S (Ser)	485	NA	NA
1721	1456	ORF1a	G	A (Ala)	486	NA	NA
1722	1457	ORF1a	C	A (Ala)	486	NA	NA
1723	1458	ORF1a	T	A (Ala)	486	NA	NA
1724	1459	ORF1a	T	F (Phe)	487	NA	NA
1725	1460	ORF1a	T	F (Phe)	487	NA	NA
1726	1461	ORF1a	T	F (Phe)	487	NA	NA
1727	1462	ORF1a	G	V (Val)	488	NA	NA
1728	1463	ORF1a	T	V (Val)	488	NA	NA
1729	1464	ORF1a	G	V (Val)	488	NA	NA
1730	1465	ORF1a	G	E (Glu)	489	NA	NA
1731	1466	ORF1a	A	E (Glu)	489	NA	NA
1732	1467	ORF1a	A	E (Glu)	489	NA	NA
1733	1468	ORF1a	A	T (Thr)	490	NA	NA
1734	1469	ORF1a	C	T (Thr)	490	NA	NA
1735	1470	ORF1a	T	T (Thr)	490	NA	NA
1736	1471	ORF1a	G	V (Val)	491	NA	NA
1737	1472	ORF1a	T	V (Val)	491	NA	NA
1738	1473	ORF1a	G	V (Val)	491	1	NA
1739	1474	ORF1a	A	K (Lys)	492	NA	NA
1740	1475	ORF1a	A	K (Lys)	492	NA	NA
1741	1476	ORF1a	A	K (Lys)	492	NA	NA
1742	1477	ORF1a	G	G (Gly)	493	NA	NA
1743	1478	ORF1a	G	G (Gly)	493	NA	NA
1744	1479	ORF1a	T	G (Gly)	493	NA	NA
1745	1480	ORF1a	T	L (Leu)	494	NA	NA
1746	1481	ORF1a	T	L (Leu)	494	NA	NA
1747	1482	ORF1a	G	L (Leu)	494	NA	NA
1748	1483	ORF1a	G	D (Asp)	495	NA	NA
1749	1484	ORF1a	A	D (Asp)	495	NA	NA
1750	1485	ORF1a	T	D (Asp)	495	NA	NA
1751	1486	ORF1a	T	Y (Tyr)	496	NA	NA
1752	1487	ORF1a	A	Y (Tyr)	496	NA	NA
1753	1488	ORF1a	T	Y (Tyr)	496	NA	NA
1754	1489	ORF1a	A	K (Lys)	497	NA	NA
1755	1490	ORF1a	A	K (Lys)	497	NA	NA
1756	1491	ORF1a	A	K (Lys)	497	NA	NA
1757	1492	ORF1a	G	A (Ala)	498	1	NA
1758	1493	ORF1a	C	A (Ala)	498	NA	NA
1759	1494	ORF1a	A	A (Ala)	498	NA	NA
1760	1495	ORF1a	T	F (Phe)	499	NA	NA
1761	1496	ORF1a	T	F (Phe)	499	NA	NA
1762	1497	ORF1a	C	F (Phe)	499	NA	NA
1763	1498	ORF1a	A	K (Lys)	500	NA	NA
1764	1499	ORF1a	A	K (Lys)	500	NA	NA
1765	1500	ORF1a	A	K (Lys)	500	NA	NA
1766	1501	ORF1a	C	Q (Gln)	501	NA	NA
1767	1502	ORF1a	A	Q (Gln)	501	NA	NA
1768	1503	ORF1a	A	Q (Gln)	501	NA	NA
1769	1504	ORF1a	A	I (Ile)	502	NA	NA
1770	1505	ORF1a	T	I (Ile)	502	NA	NA
1771	1506	ORF1a	T	I (Ile)	502	NA	NA
1772	1507	ORF1a	G	V (Val)	503	NA	NA
1773	1508	ORF1a	T	V (Val)	503	NA	NA
1774	1509	ORF1a	T	V (Val)	503	NA	NA
1775	1510	ORF1a	G	E (Glu)	504	NA	NA
1776	1511	ORF1a	A	E (Glu)	504	NA	NA
1777	1512	ORF1a	A	E (Glu)	504	1	NA
1778	1513	ORF1a	T	S (Ser)	505	NA	NA
1779	1514	ORF1a	C	S (Ser)	505	NA	NA
1780	1515	ORF1a	C	S (Ser)	505	1	NA
1781	1516	ORF1a	T	C (Cys)	506	NA	NA
1782	1517	ORF1a	G	C (Cys)	506	NA	NA
1783	1518	ORF1a	T	C (Cys)	506	NA	NA
1784	1519	ORF1a	G	G (Gly)	507	NA	NA
1785	1520	ORF1a	G	G (Gly)	507	NA	NA
1786	1521	ORF1a	T	G (Gly)	507	NA	NA
1787	1522	ORF1a	A	N (Asn)	508	NA	NA
1788	1523	ORF1a	A	N (Asn)	508	NA	NA
1789	1524	ORF1a	T	N (Asn)	508	NA	NA
1790	1525	ORF1a	T	F (Phe)	509	NA	NA
1791	1526	ORF1a	T	F (Phe)	509	NA	NA
1792	1527	ORF1a	T	F (Phe)	509	NA	NA
1793	1528	ORF1a	A	K (Lys)	510	NA	NA
1794	1529	ORF1a	A	K (Lys)	510	NA	NA
1795	1530	ORF1a	A	K (Lys)	510	NA	NA
1796	1531	ORF1a	G	V (Val)	511	NA	NA
1797	1532	ORF1a	T	V (Val)	511	NA	NA
1798	1533	ORF1a	T	V (Val)	511	NA	NA
1799	1534	ORF1a	A	T (Thr)	512	NA	NA
1800	1535	ORF1a	C	T (Thr)	512	NA	NA
1801	1536	ORF1a	A	T (Thr)	512	NA	NA
1802	1537	ORF1a	A	K (Lys)	513	NA	NA
1803	1538	ORF1a	A	K (Lys)	513	NA	NA
1804	1539	ORF1a	A	K (Lys)	513	NA	NA
1805	1540	ORF1a	G	G (Gly)	514	NA	NA
1806	1541	ORF1a	G	G (Gly)	514	NA	NA
1807	1542	ORF1a	A	G (Gly)	514	1	B
1808	1543	ORF1a	A	K (Lys)	515	1	NA
1809	1544	ORF1a	A	K (Lys)	515	NA	NA
1810	1545	ORF1a	A	K (Lys)	515	NA	NA
1811	1546	ORF1a	G	A (Ala)	516	NA	NA
1812	1547	ORF1a	C	A (Ala)	516	1	E
1813	1548	ORF1a	T	A (Ala)	516	NA	NA
1814	1549	ORF1a	A	K (Lys)	517	NA	NA
1815	1550	ORF1a	A	K (Lys)	517	NA	NA
1816	1551	ORF1a	A	K (Lys)	517	NA	NA
1817	1552	ORF1a	A	K (Lys)	518	NA	NA
1818	1553	ORF1a	A	K (Lys)	518	NA	NA
1819	1554	ORF1a	A	K (Lys)	518	NA	NA
1820	1555	ORF1a	G	G (Gly)	519	1	NA
1821	1556	ORF1a	G	G (Gly)	519	NA	NA
1822	1557	ORF1a	T	G (Gly)	519	NA	NA
1823	1558	ORF1a	G	A (Ala)	520	NA	NA
1824	1559	ORF1a	C	A (Ala)	520	NA	NA
1825	1560	ORF1a	C	A (Ala)	520	NA	NA
1826	1561	ORF1a	T	W (Trp)	521	NA	NA
1827	1562	ORF1a	G	W (Trp)	521	NA	NA
1828	1563	ORF1a	G	W (Trp)	521	NA	NA
1829	1564	ORF1a	A	N (Asn)	522	NA	NA
1830	1565	ORF1a	A	N (Asn)	522	NA	NA
1831	1566	ORF1a	T	N (Asn)	522	NA	NA
1832	1567	ORF1a	A	I (Ile)	523	NA	NA
1833	1568	ORF1a	T	I (Ile)	523	NA	NA
1834	1569	ORF1a	T	I (Ile)	523	NA	NA
1835	1570	ORF1a	G	G (Gly)	524	NA	NA
1836	1571	ORF1a	G	G (Gly)	524	NA	NA
1837	1572	ORF1a	T	G (Gly)	524	NA	NA
1838	1573	ORF1a	G	E (Glu)	525	NA	NA
1839	1574	ORF1a	A	E (Glu)	525	NA	NA
1840	1575	ORF1a	A	E (Glu)	525	NA	NA
1841	1576	ORF1a	C	Q (Gln)	526	NA	NA
1842	1577	ORF1a	A	Q (Gln)	526	NA	NA
1843	1578	ORF1a	G	Q (Gln)	526	NA	NA
1844	1579	ORF1a	A	K (Lys)	527	NA	NA
1845	1580	ORF1a	A	K (Lys)	527	NA	NA
1846	1581	ORF1a	A	K (Lys)	527	NA	NA
1847	1582	ORF1a	T	S (Ser)	528	1	NA
1848	1583	ORF1a	C	S (Ser)	528	NA	NA
1849	1584	ORF1a	A	S (Ser)	528	NA	NA
1850	1585	ORF1a	A	I (Ile)	529	NA	NA
1851	1586	ORF1a	T	I (Ile)	529	NA	NA
1852	1587	ORF1a	A	I (Ile)	529	NA	NA
1853	1588	ORF1a	C	L (Leu)	530	NA	NA
1854	1589	ORF1a	T	L (Leu)	530	NA	NA
1855	1590	ORF1a	G	L (Leu)	530	NA	NA
1856	1591	ORF1a	A	S (Ser)	531	NA	NA
1857	1592	ORF1a	G	S (Ser)	531	1	NA
1858	1593	ORF1a	T	S (Ser)	531	NA	NA
1859	1594	ORF1a	C	P (Pro)	532	NA	NA
1860	1595	ORF1a	C	P (Pro)	532	NA	NA
1861	1596	ORF1a	T	P (Pro)	532	NA	NA
1862	1597	ORF1a	C	L (Leu)	533	NA	NA
1863	1598	ORF1a	T	L (Leu)	533	NA	NA
1864	1599	ORF1a	T	L (Leu)	533	NA	NA
1865	1600	ORF1a	T	Y (Tyr)	534	NA	NA
1866	1601	ORF1a	A	Y (Tyr)	534	NA	NA
1867	1602	ORF1a	T	Y (Tyr)	534	NA	NA
1868	1603	ORF1a	G	A (Ala)	535	NA	NA
1869	1604	ORF1a	C	A (Ala)	535	NA	NA
1870	1605	ORF1a	A	A (Ala)	535	1	NA
1871	1606	ORF1a	T	F (Phe)	536	NA	NA
1872	1607	ORF1a	T	F (Phe)	536	NA	NA
1873	1608	ORF1a	T	F (Phe)	536	NA	NA
1874	1609	ORF1a	G	A (Ala)	537	NA	NA
1875	1610	ORF1a	C	A (Ala)	537	NA	NA
1876	1611	ORF1a	A	A (Ala)	537	NA	NA
1877	1612	ORF1a	T	S (Ser)	538	NA	NA
1878	1613	ORF1a	C	S (Ser)	538	NA	NA
1879	1614	ORF1a	A	S (Ser)	538	NA	NA
1880	1615	ORF1a	G	E (Glu)	539	NA	NA
1881	1616	ORF1a	A	E (Glu)	539	NA	NA
1882	1617	ORF1a	G	E (Glu)	539	NA	NA
1883	1618	ORF1a	G	A (Ala)	540	NA	NA
1884	1619	ORF1a	C	A (Ala)	540	NA	NA
1885	1620	ORF1a	T	A (Ala)	540	NA	NA
1886	1621	ORF1a	G	A (Ala)	541	NA	NA
1887	1622	ORF1a	C	A (Ala)	541	NA	NA
1888	1623	ORF1a	T	A (Ala)	541	NA	NA
1889	1624	ORF1a	C	R (Arg)	542	NA	NA
1890	1625	ORF1a	G	R (Arg)	542	NA	NA
1891	1626	ORF1a	T	R (Arg)	542	NA	NA
1892	1627	ORF1a	G	V (Val)	543	NA	NA
1893	1628	ORF1a	T	V (Val)	543	NA	NA
1894	1629	ORF1a	T	V (Val)	543	NA	NA
1895	1630	ORF1a	G	V (Val)	544	NA	NA
1896	1631	ORF1a	T	V (Val)	544	NA	NA
1897	1632	ORF1a	A	V (Val)	544	NA	NA
1898	1633	ORF1a	C	R (Arg)	545	NA	NA
1899	1634	ORF1a	G	R (Arg)	545	NA	NA
1900	1635	ORF1a	A	R (Arg)	545	NA	NA
1901	1636	ORF1a	T	S (Ser)	546	NA	NA
1902	1637	ORF1a	C	S (Ser)	546	NA	NA
1903	1638	ORF1a	A	S (Ser)	546	NA	NA
1904	1639	ORF1a	A	I (Ile)	547	NA	NA
1905	1640	ORF1a	T	I (Ile)	547	NA	NA
1906	1641	ORF1a	T	I (Ile)	547	NA	NA
1907	1642	ORF1a	T	F (Phe)	548	NA	NA
1908	1643	ORF1a	T	F (Phe)	548	NA	NA
1909	1644	ORF1a	C	F (Phe)	548	NA	NA
1910	1645	ORF1a	T	S (Ser)	549	NA	NA
1911	1646	ORF1a	C	S (Ser)	549	NA	NA
1912	1647	ORF1a	C	S (Ser)	549	1	NA
1913	1648	ORF1a	C	R (Arg)	550	1	NA
1914	1649	ORF1a	G	R (Arg)	550	1	NA
1915	1650	ORF1a	C	R (Arg)	550	NA	NA
1916	1651	ORF1a	A	T (Thr)	551	NA	NA
1917	1652	ORF1a	C	T (Thr)	551	NA	NA
1918	1653	ORF1a	T	T (Thr)	551	NA	NA
1919	1654	ORF1a	C	L (Leu)	552	1	NA
1920	1655	ORF1a	T	L (Leu)	552	NA	NA
1921	1656	ORF1a	T	L (Leu)	552	NA	NA
1922	1657	ORF1a	G	E (Glu)	553	NA	NA
1923	1658	ORF1a	A	E (Glu)	553	NA	NA
1924	1659	ORF1a	A	E (Glu)	553	NA	NA
1925	1660	ORF1a	A	T (Thr)	554	NA	NA
1926	1661	ORF1a	C	T (Thr)	554	NA	NA
1927	1662	ORF1a	T	T (Thr)	554	1	NA
1928	1663	ORF1a	G	A (Ala)	555	NA	NA
1929	1664	ORF1a	C	A (Ala)	555	NA	NA
1930	1665	ORF1a	T	A (Ala)	555	NA	NA
1931	1666	ORF1a	C	Q (Gln)	556	NA	NA
1932	1667	ORF1a	A	Q (Gln)	556	NA	NA
1933	1668	ORF1a	A	Q (Gln)	556	NA	NA
1934	1669	ORF1a	A	N (Asn)	557	NA	NA
1935	1670	ORF1a	A	N (Asn)	557	NA	NA
1936	1671	ORF1a	T	N (Asn)	557	NA	NA
1937	1672	ORF1a	T	S (Ser)	558	NA	NA
1938	1673	ORF1a	C	S (Ser)	558	NA	NA
1939	1674	ORF1a	T	S (Ser)	558	NA	NA
1940	1675	ORF1a	G	V (Val)	559	NA	NA
1941	1676	ORF1a	T	V (Val)	559	NA	NA
1942	1677	ORF1a	G	V (Val)	559	1	NA
1943	1678	ORF1a	C	R (Arg)	560	1	NA
1944	1679	ORF1a	G	R (Arg)	560	NA	NA
1945	1680	ORF1a	T	R (Arg)	560	NA	NA
1946	1681	ORF1a	G	V (Val)	561	NA	NA
1947	1682	ORF1a	T	V (Val)	561	1	NA
1948	1683	ORF1a	T	V (Val)	561	NA	NA
1949	1684	ORF1a	T	L (Leu)	562	NA	NA
1950	1685	ORF1a	T	L (Leu)	562	NA	NA
1951	1686	ORF1a	A	L (Leu)	562	NA	NA
1952	1687	ORF1a	C	Q (Gln)	563	NA	NA
1953	1688	ORF1a	A	Q (Gln)	563	NA	NA
1954	1689	ORF1a	G	Q (Gln)	563	NA	NA
1955	1690	ORF1a	A	K (Lys)	564	NA	NA
1956	1691	ORF1a	A	K (Lys)	564	NA	NA
1957	1692	ORF1a	G	K (Lys)	564	NA	NA
1958	1693	ORF1a	G	A (Ala)	565	NA	NA
1959	1694	ORF1a	C	A (Ala)	565	1	NA
1960	1695	ORF1a	C	A (Ala)	565	1	NA
1961	1696	ORF1a	G	A (Ala)	566	NA	NA
1962	1697	ORF1a	C	A (Ala)	566	NA	NA
1963	1698	ORF1a	T	A (Ala)	566	NA	NA
1964	1699	ORF1a	A	I (Ile)	567	NA	NA
1965	1700	ORF1a	T	I (Ile)	567	NA	NA
1966	1701	ORF1a	A	I (Ile)	567	NA	NA
1967	1702	ORF1a	A	T (Thr)	568	NA	NA
1968	1703	ORF1a	C	T (Thr)	568	1	NA
1969	1704	ORF1a	A	T (Thr)	568	NA	NA
1970	1705	ORF1a	A	I (Ile)	569	NA	NA
1971	1706	ORF1a	T	I (Ile)	569	NA	NA
1972	1707	ORF1a	A	I (Ile)	569	NA	NA
1973	1708	ORF1a	C	L (Leu)	570	NA	NA
1974	1709	ORF1a	T	L (Leu)	570	NA	NA
1975	1710	ORF1a	A	L (Leu)	570	NA	NA
1976	1711	ORF1a	G	D (Asp)	571	NA	NA
1977	1712	ORF1a	A	D (Asp)	571	NA	NA
1978	1713	ORF1a	T	D (Asp)	571	NA	NA
1979	1714	ORF1a	G	G (Gly)	572	NA	NA
1980	1715	ORF1a	G	G (Gly)	572	NA	NA
1981	1716	ORF1a	A	G (Gly)	572	NA	NA
1982	1717	ORF1a	A	I (Ile)	573	NA	NA
1983	1718	ORF1a	T	I (Ile)	573	NA	NA
1984	1719	ORF1a	T	I (Ile)	573	NA	NA
1985	1720	ORF1a	T	S (Ser)	574	NA	NA
1986	1721	ORF1a	C	S (Ser)	574	NA	NA
1987	1722	ORF1a	A	S (Ser)	574	NA	NA
1988	1723	ORF1a	C	Q (Gln)	575	NA	NA
1989	1724	ORF1a	A	Q (Gln)	575	NA	NA
1990	1725	ORF1a	G	Q (Gln)	575	NA	NA
1991	1726	ORF1a	T	Y (Tyr)	576	NA	NA
1992	1727	ORF1a	A	Y (Tyr)	576	NA	NA
1993	1728	ORF1a	T	Y (Tyr)	576	NA	NA
1994	1729	ORF1a	T	S (Ser)	577	NA	NA
1995	1730	ORF1a	C	S (Ser)	577	NA	NA
1996	1731	ORF1a	A	S (Ser)	577	NA	NA
1997	1732	ORF1a	C	L (Leu)	578	NA	NA
1998	1733	ORF1a	T	L (Leu)	578	NA	NA
1999	1734	ORF1a	G	L (Leu)	578	NA	NA
[truncated: 27,904 more rows]
